# Supplementary material for: ZFYVE28 mediates insulin resistance by promoting phosphorylated insulin receptor degradation via increasing late endosomes production
Source: Nat Commun. 2023 Oct 26;14:6833. doi: 10.1038/s41467-023-42657-w (PMC10603069; doi:10.1038/s41467-023-42657-w)
Supplement: Supplementary file 5 — Supplementary Data 2 [file 41467_2023_42657_MOESM5_ESM.xlsx]

## Sheet: MetS vs control
Probe_Set_ID	pvalues	foldchange	Gene_Accession	Gene_Symbol	Gene_Description	Cytoband	mRNA_Accession	mRNA_Source	mRna_Description	mRNA_xhyb	UniGene_ID	GO_Biological_Process_ID	GO_Biological_Process_Term	GO_Cellular_Component_ID	GO_Cellular_Component_Term	GO_Molecular_Function_ID	GO_Molecular_Function_Term	Pathway_Source	Pathway_Name	transcript_cluster_id
16657436	0.706805	0.966687	NR_046018	DDX11L1	DEAD/H (Asp-Glu-Ala-Asp/His) box helicase 11 like 1	1p36.33	NR_046018	RefSeq	Homo sapiens DEAD/H (Asp-Glu-Ala-Asp/His) box helicase 11 like 1 (DDX11L1), non-coding RNA.	FALSE	Hs.714157	---	---	---	---	---	---	---	---	16657436
16657440	0.587249	0.969477	ENST00000473358 // ENST00000473358 // ENST00000473358 // ENST00000473358	MIR1302-11 // MIR1302-10 // MIR1302-9 // MIR1302-2	microRNA 1302-11 // microRNA 1302-10 // microRNA 1302-9 // microRNA 1302-2	--- // --- // --- // ---	ENST00000473358	ENSEMBL	cdna:known chromosome:GRCh37:1:29554:31097:1 gene:ENSG00000243485 gene_biotype:antisense transcript_biotype:antisense	FALSE	---	---	---	---	---	---	---	---	---	16657440
16657445	0.616234	1.06109	NM_001005484	OR4F5	olfactory receptor, family 4, subfamily F, member 5	1p36.33	NM_001005484	RefSeq	Homo sapiens olfactory receptor, family 4, subfamily F, member 5 (OR4F5), mRNA.	FALSE	Hs.554500	---	---	GO:0005886 // GO:0016021	plasma membrane // integral to membrane	GO:0004930 // GO:0004984	G-protein coupled receptor activity // olfactory receptor activity	---	---	16657445
16657447	0.46022	1.17369	---	---	---	---	TCONS_00000119-XLOC_000001	Rinn lincRNA	linc-OR4F16-10 chr1:+:160445-161525	FALSE	---	---	---	---	---	---	---	---	---	16657447
16657450	0.122914	0.879522	AK302511	LOC100132062	uncharacterized LOC100132062	5q35.3	AK302511	GenBank	Homo sapiens cDNA FLJ61476 complete cds.	FALSE	Hs.732199	---	---	---	---	---	---	---	---	16657450
16657469	0.960787	0.991974	BC118988	LINC00266-1	long intergenic non-protein coding RNA 266-1	20q13.33	BC118988	GenBank	Homo sapiens chromosome 20 open reading frame 69, mRNA (cDNA clone MGC:141807 IMAGE:40035995), complete cds.	FALSE	---	---	---	---	---	---	---	---	---	16657469
16657473	0.292844	0.894049	ENST00000426406 // ENST00000426406 // ENST00000426406	OR4F29 // OR4F16 // OR4F3	olfactory receptor, family 4, subfamily F, member 29 // olfactory receptor, family 4, subfamily F, member 16 // olfactory receptor, family 4, subfamily F, member 3	1p36.33 // 1p36.33 // 5q35.3	ENST00000426406	ENSEMBL	cdna:known chromosome:GRCh37:1:367640:368634:1 gene:ENSG00000235249 gene_biotype:protein_coding transcript_biotype:protein_coding	FALSE	Hs.632360 // Hs.722724	---	---	GO:0005886 // GO:0016021	plasma membrane // integral to membrane	GO:0004930 // GO:0004984	G-protein coupled receptor activity // olfactory receptor activity	---	---	16657473
16657476	0.12593	0.907304	---	---	---	---	TCONS_00000121-XLOC_000003	Rinn lincRNA	linc-SAMD11-9 chr1:+:459655-461954	FALSE	---	---	---	---	---	---	---	---	---	16657476
16657480	0.308338	0.810213	---	---	---	---	TCONS_00000124-XLOC_000004	Rinn lincRNA	linc-SAMD11-8 chr1:+:529832-530595	FALSE	---	---	---	---	---	---	---	---	---	16657480
16657485	0.60954	0.921061	XR_132471	MTND2P28	MT-ND2 pseudogene 28	---	XR_132471	RefSeq	PREDICTED: Homo sapiens NADH-ubiquinone oxidoreductase chain 2-like (LOC100652939), miscRNA.	FALSE	---	---	---	---	---	---	---	---	---	16657485
16657489	0.545268	1.04905	---	---	---	---	TCONS_00000126-XLOC_000005	Rinn lincRNA	linc-SAMD11-7 chr1:+:696290-697369	FALSE	---	---	---	---	---	---	---	---	---	16657489
16657492	0.260319	0.941699	---	---	---	---	TCONS_l2_00001941-XLOC_l2_000010	Broad TUCP	linc-SAMD11-6 chr1:+:740178-742845	FALSE	---	---	---	---	---	---	---	---	---	16657492
16657502	0.02494	1.15932	AK290103	LOC100287934	uncharacterized LOC100287934	1p36.33	AK290103	GenBank	Homo sapiens cDNA FLJ78588 complete cds.	FALSE	Hs.705211 // Hs.723084	---	---	GO:0016021	integral to membrane	---	---	---	---	16657502
16657506	0.113718	0.933101	---	---	---	---	TCONS_00000129-XLOC_000007	Rinn lincRNA	linc-SAMD11-5 chr1:+:752750-755214	FALSE	---	---	---	---	---	---	---	---	---	16657506
16657509	0.00164179	0.769699	---	---	---	---	TCONS_00001909-XLOC_000008	Rinn lincRNA	linc-SAMD11-4 chr1:+:756055-757301	FALSE	---	---	---	---	---	---	---	---	---	16657509
16657514	0.921539	1.00852	NR_047526	LOC643837	uncharacterized LOC643837	1p36.33	NR_047526	RefSeq	Homo sapiens uncharacterized LOC643837 (LOC643837), transcript variant 9, non-coding RNA.	FALSE	Hs.133183 // Hs.720079	---	---	---	---	---	---	---	---	16657514
16657527	0.130996	0.927671	---	---	---	---	TCONS_00000796-XLOC_000010	Rinn lincRNA	linc-SAMD11-2 chr1:+:840486-841186	FALSE	---	---	---	---	---	---	---	---	---	16657527
16657529	0.923516	0.996225	---	---	---	---	TCONS_00000032-XLOC_000011	Rinn lincRNA	linc-SAMD11-1 chr1:+:846814-850328	FALSE	---	---	---	---	---	---	---	---	---	16657529
16657534	0.684218	0.98128	ENST00000342066	SAMD11	sterile alpha motif domain containing 11	1p36.33	ENST00000342066	ENSEMBL	cdna:known chromosome:GRCh37:1:861118:879955:1 gene:ENSG00000187634 gene_biotype:protein_coding transcript_biotype:protein_coding	FALSE	Hs.335293	---	---	GO:0005634	nucleus	---	---	---	---	16657534
16657554	0.302826	0.948774	NM_198317	KLHL17	kelch-like 17 (Drosophila)	1p36.33	NM_198317	RefSeq	Homo sapiens kelch-like 17 (Drosophila) (KLHL17), mRNA.	FALSE	Hs.109212	GO:0007420 // GO:0016567 // GO:0030036 // GO:0030036	brain development // protein ubiquitination // actin cytoskeleton organization // actin cytoskeleton organization	GO:0005886 // GO:0014069 // GO:0015629 // GO:0015629 // GO:0030054 // GO:0032839 // GO:0043025 // GO:0045211	plasma membrane // postsynaptic density // actin cytoskeleton // actin cytoskeleton // cell junction // dendrite cytoplasm // neuronal cell body // postsynaptic membrane	GO:0031208 // GO:0032947 // GO:0032947 // GO:0051015	POZ domain binding // protein complex scaffold // protein complex scaffold // actin filament binding	---	---	16657554
16657572	0.037683	0.917573	NM_032129	PLEKHN1	pleckstrin homology domain containing, family N member 1	1p36.33	NM_032129	RefSeq	Homo sapiens pleckstrin homology domain containing, family N member 1 (PLEKHN1), transcript variant 1, mRNA.	FALSE	Hs.528691	---	---	---	---	GO:0005543	phospholipid binding	---	---	16657572
16657594	0.965368	1.07167	ENST00000379389	ISG15	ISG15 ubiquitin-like modifier	1p36.33	ENST00000379389	ENSEMBL	cdna:known chromosome:GRCh37:1:948803:949920:1 gene:ENSG00000187608 gene_biotype:protein_coding transcript_biotype:protein_coding	FALSE	Hs.458485	GO:0007267 // GO:0009615 // GO:0019221 // GO:0019941 // GO:0032020 // GO:0032480 // GO:0044419 // GO:0045087 // GO:0060337	cell-cell signaling // response to virus // cytokine-mediated signaling pathway // modification-dependent protein catabolic process // ISG15-protein conjugation // negative regulation of type I interferon production // interspecies interaction between organisms // innate immune response // type I interferon-mediated signaling pathway	GO:0005615 // GO:0005737 // GO:0005829	extracellular space // cytoplasm // cytosol	GO:0031386	protein tag	---	---	16657594
16657598	0.517039	0.972924	NM_198576	AGRN	agrin	1p36.33	NM_198576	RefSeq	Homo sapiens agrin (AGRN), mRNA.	FALSE	Hs.273330	GO:0001934 // GO:0007009 // GO:0007165 // GO:0007213 // GO:0007411 // GO:0007416 // GO:0008582 // GO:0032314 // GO:0043113 // GO:0043113 // GO:0043525 // GO:0045162 // GO:0045213 // GO:0045944 // GO:0050808 // GO:2000541	positive regulation of protein phosphorylation // plasma membrane organization // signal transduction // G-protein coupled acetylcholine receptor signaling pathway // axon guidance // synapse assembly // regulation of synaptic growth at neuromuscular junction // regulation of Rac GTPase activity // receptor clustering // receptor clustering // positive regulation of neuron apoptotic process // cl…	GO:0005605 // GO:0005615 // GO:0009986 // GO:0031012 // GO:0031012 // GO:0045202	basal lamina // extracellular space // cell surface // extracellular matrix // extracellular matrix // synapse	GO:0005200 // GO:0005515 // GO:0030548 // GO:0043236	structural constituent of cytoskeleton // protein binding // acetylcholine receptor regulator activity // laminin binding	---	---	16657598
16657647	0.0249413	0.883037	NR_038869	LOC254099	uncharacterized LOC254099	1p36.33	NR_038869	RefSeq	Homo sapiens uncharacterized LOC254099 (LOC254099), non-coding RNA.	FALSE	Hs.680488	---	---	---	---	---	---	---	---	16657647
16657650	0.143123	0.912585	NR_029639	MIR200B	microRNA 200b	1p36.33	NR_029639	RefSeq	Homo sapiens microRNA 200b (MIR200B), microRNA.	FALSE	---	---	---	---	---	---	---	---	---	16657650
16657652	0.193822	0.921928	NR_029834	MIR200A	microRNA 200a	1p36.33	NR_029834	RefSeq	Homo sapiens microRNA 200a (MIR200A), microRNA.	FALSE	---	---	---	---	---	---	---	---	---	16657652
16657654	0.171921	0.933244	NR_029957	MIR429	microRNA 429	1p36.33	NR_029957	RefSeq	Homo sapiens microRNA 429 (MIR429), microRNA.	FALSE	---	---	---	---	---	---	---	---	---	16657654
16657656	0.1494	0.928402	NM_001130045	TTLL10	tubulin tyrosine ligase-like family, member 10	1p36.33	NM_001130045	RefSeq	Homo sapiens tubulin tyrosine ligase-like family, member 10 (TTLL10), transcript variant 1, mRNA.	FALSE	Hs.454835	GO:0018094	protein polyglycylation	GO:0005737 // GO:0005886 // GO:0031965	cytoplasm // plasma membrane // nuclear membrane	GO:0004835 // GO:0005524 // GO:0070735	tubulin-tyrosine ligase activity // ATP binding // protein-glycine ligase activity	---	---	16657656
16657680	0.499106	1.03109	NM_080605	B3GALT6	UDP-Gal:betaGal beta 1,3-galactosyltransferase polypeptide 6	1p36.33	NM_080605	RefSeq	Homo sapiens UDP-Gal:betaGal beta 1,3-galactosyltransferase polypeptide 6 (B3GALT6), mRNA.	FALSE	Hs.284284	GO:0006024 // GO:0006486 // GO:0015012 // GO:0030206	glycosaminoglycan biosynthetic process // protein glycosylation // heparan sulfate proteoglycan biosynthetic process // chondroitin sulfate biosynthetic process	GO:0005797 // GO:0016021 // GO:0032580	Golgi medial cisterna // integral to membrane // Golgi cisterna membrane	GO:0008499 // GO:0035250 // GO:0047220	UDP-galactose:beta-N-acetylglucosamine beta-1,3-galactosyltransferase activity // UDP-galactosyltransferase activity // galactosylxylosylprotein 3-beta-galactosyltransferase activity	---	---	16657680
16657683	0.973601	1.00139	NM_001130413	SCNN1D	sodium channel, non-voltage-gated 1, delta subunit	1p36.3-p36.2	NM_001130413	RefSeq	Homo sapiens sodium channel, non-voltage-gated 1, delta subunit (SCNN1D), transcript variant 1, mRNA.	FALSE	Hs.512681	GO:0006814 // GO:0050896 // GO:0050909	sodium ion transport // response to stimulus // sensory perception of taste	GO:0016021	integral to membrane	GO:0005515 // GO:0015280	protein binding // ligand-gated sodium channel activity	---	---	16657683
16657713	0.472622	1.02687	NM_153339	PUSL1	pseudouridylate synthase-like 1	1p36.33	NM_153339	RefSeq	Homo sapiens pseudouridylate synthase-like 1 (PUSL1), mRNA.	FALSE	Hs.400659	GO:0001522 // GO:0008033	pseudouridine synthesis // tRNA processing	---	---	GO:0003723 // GO:0009982	RNA binding // pseudouridine synthase activity	---	---	16657713
16657730	0.775366	1.01852	NM_001029885	GLTPD1	glycolipid transfer protein domain containing 1	1p36.33	NM_001029885	RefSeq	Homo sapiens glycolipid transfer protein domain containing 1 (GLTPD1), mRNA.	FALSE	Hs.515689	---	---	GO:0005737	cytoplasm	GO:0017089 // GO:0051861	glycolipid transporter activity // glycolipid binding	---	---	16657730
16657737	0.048023	0.901713	ENST00000339381	TAS1R3	taste receptor, type 1, member 3	1p36.33	ENST00000339381	ENSEMBL	cdna:known chromosome:GRCh37:1:1266694:1270686:1 gene:ENSG00000169962 gene_biotype:protein_coding transcript_biotype:protein_coding	FALSE	Hs.740994	GO:0001582 // GO:0007186 // GO:0050916 // GO:0050917	detection of chemical stimulus involved in sensory perception of sweet taste // G-protein coupled receptor signaling pathway // sensory perception of sweet taste // sensory perception of umami taste	GO:0005886 // GO:0016021	plasma membrane // integral to membrane	GO:0008527 // GO:0033041 // GO:0046982	taste receptor activity // sweet taste receptor activity // protein heterodimerization activity	---	---	16657737
16657746	0.50586	0.67677	---	---	---	---	TCONS_00000801-XLOC_000017	Rinn lincRNA	linc-TMEM88B-1 chr1:+:1317608-1318166	FALSE	---	---	---	---	---	---	---	---	---	16657746
16657751	0.165999	0.953814	NR_015434	LOC148413	uncharacterized LOC148413	1p36.33	NR_015434	RefSeq	Homo sapiens uncharacterized LOC148413 (LOC148413), non-coding RNA.	FALSE	Hs.182698	---	---	---	---	---	---	---	---	16657751
16657758	0.101967	0.895595	---	---	---	---	ENST00000428932	ENSEMBL	cdna:known chromosome:GRCh37:1:1355625:1358071:1 gene:ENSG00000225905 gene_biotype:antisense transcript_biotype:antisense	FALSE	---	---	---	---	---	---	---	---	---	16657758
16657761	0.779988	0.987584	NM_001146685	TMEM88B	transmembrane protein 88B	1p36.33	NM_001146685	RefSeq	Homo sapiens transmembrane protein 88B (TMEM88B), mRNA.	FALSE	Hs.729765	---	---	GO:0016021	integral to membrane	---	---	---	---	16657761
16657764	0.0752155	0.912364	---	---	---	---	BC041939	GenBank	Homo sapiens cDNA clone IMAGE:5301169.	FALSE	---	---	---	---	---	---	---	---	---	16657764
16657767	0.112677	0.936321	NM_022834	VWA1	von Willebrand factor A domain containing 1	1p36.33	NM_022834	RefSeq	Homo sapiens von Willebrand factor A domain containing 1 (VWA1), transcript variant 1, mRNA.	FALSE	Hs.449009	GO:0030198	extracellular matrix organization	GO:0005604 // GO:0005614	basement membrane // interstitial matrix	---	---	---	---	16657767
16657777	0.0796287	0.886843	NM_001039211	ATAD3C	ATPase family, AAA domain containing 3C	1p36.33	NM_001039211	RefSeq	Homo sapiens ATPase family, AAA domain containing 3C (ATAD3C), mRNA.	FALSE	Hs.724767	---	---	---	---	GO:0005524 // GO:0017111	ATP binding // nucleoside-triphosphatase activity	---	---	16657777
16657793	0.403495	0.951343	NM_031921	ATAD3B	ATPase family, AAA domain containing 3B	1p36.33	NM_031921	RefSeq	Homo sapiens ATPase family, AAA domain containing 3B (ATAD3B), nuclear gene encoding mitochondrial protein, mRNA.	FALSE	Hs.729021	---	---	---	---	GO:0005524 // GO:0017111	ATP binding // nucleoside-triphosphatase activity	---	---	16657793
16657821	0.00722426	0.882477	NM_001170536	ATAD3A	ATPase family, AAA domain containing 3A	1p36.33	NM_001170536	RefSeq	Homo sapiens ATPase family, AAA domain containing 3A (ATAD3A), nuclear gene encoding mitochondrial protein, transcript variant 3, mRNA.	FALSE	Hs.23413	GO:0016049 // GO:0043066	cell growth // negative regulation of apoptotic process	GO:0005739	mitochondrion	GO:0005524 // GO:0017111	ATP binding // nucleoside-triphosphatase activity	---	---	16657821
16657845	0.435173	1.06456	---	---	---	---	ENST00000366221	ENSEMBL	cdna:known chromosome:GRCh37:1:1510355:1511373:1 gene:ENSG00000215014 gene_biotype:protein_coding transcript_biotype:protein_coding	FALSE	---	---	---	---	---	---	---	---	---	16657845
16657848	0.190569	0.9493	---	---	---	---	TCONS_00000137-XLOC_000019	Rinn lincRNA	linc-MIB2 chr1:+:1535818-1545864	FALSE	---	---	---	---	---	---	---	---	---	16657848
16657856	0.339218	0.9556	NM_080875	MIB2	mindbomb E3 ubiquitin protein ligase 2	1p36.33	NM_080875	RefSeq	Homo sapiens mindbomb E3 ubiquitin protein ligase 2 (MIB2), transcript variant 1, mRNA.	FALSE	Hs.135805 // Hs.593430	GO:0007165 // GO:0007219 // GO:0043123	signal transduction // Notch signaling pathway // positive regulation of I-kappaB kinase/NF-kappaB cascade	GO:0005768	endosome	GO:0003779 // GO:0004842 // GO:0004871 // GO:0008270	actin binding // ubiquitin-protein ligase activity // signal transducer activity // zinc ion binding	---	---	16657856
16657895	0.166779	0.938067	NM_006983	MMP23B	matrix metallopeptidase 23B	1p36.3	NM_006983	RefSeq	Homo sapiens matrix metallopeptidase 23B (MMP23B), mRNA.	FALSE	Hs.192316	GO:0000003 // GO:0006508 // GO:0006508	reproduction // proteolysis // proteolysis	GO:0005578 // GO:0005622 // GO:0005789 // GO:0016021 // GO:0031012	proteinaceous extracellular matrix // intracellular // endoplasmic reticulum membrane // integral to membrane // extracellular matrix	GO:0004222 // GO:0004222 // GO:0004222 // GO:0008237 // GO:0008270 // GO:0008270	metalloendopeptidase activity // metalloendopeptidase activity // metalloendopeptidase activity // metallopeptidase activity // zinc ion binding // zinc ion binding	GenMAPP	Matrix_Metalloproteinases	16657895
16657910	0.68788	0.986868	NR_002946	MMP23A	matrix metallopeptidase 23A (pseudogene)	1p36.33	NR_002946	RefSeq	Homo sapiens matrix metallopeptidase 23A (pseudogene) (MMP23A), non-coding RNA.	FALSE	Hs.671760	---	---	---	---	---	---	GenMAPP	Matrix_Metalloproteinases	16657910
16657920	0.140527	0.895416	---	---	---	---	ENST00000424604	ENSEMBL	cdna:known chromosome:GRCh37:1:1663993:1667414:1 gene:ENSG00000244250 gene_biotype:processed_transcript transcript_biotype:processed_transcript	FALSE	---	---	---	---	---	---	---	---	---	16657920
16657923	0.0977168	0.910983	---	---	---	---	ENST00000412228	ENSEMBL	cdna:known chromosome:GRCh37:1:1822910:1824097:1 gene:ENSG00000231050 gene_biotype:antisense transcript_biotype:antisense	FALSE	---	---	---	---	---	---	---	---	---	16657923
16657926	0.177262	0.943599	NM_138705	CALML6	calmodulin-like 6	1p36.33	NM_138705	RefSeq	Homo sapiens calmodulin-like 6 (CALML6), mRNA.	FALSE	Hs.85902	---	---	GO:0005634 // GO:0005730 // GO:0005737 // GO:0043231	nucleus // nucleolus // cytoplasm // intracellular membrane-bounded organelle	GO:0005509	calcium ion binding	---	---	16657926
16657938	0.148582	0.922794	NM_000815	GABRD	gamma-aminobutyric acid (GABA) A receptor, delta	1p36.3	NM_000815	RefSeq	Homo sapiens gamma-aminobutyric acid (GABA) A receptor, delta (GABRD), mRNA.	FALSE	Hs.113882	GO:0006810 // GO:0007165 // GO:0007268	transport // signal transduction // synaptic transmission	GO:0005887 // GO:0030054 // GO:0034707 // GO:0045211	integral to plasma membrane // cell junction // chloride channel complex // postsynaptic membrane	GO:0004890 // GO:0005230 // GO:0005254	GABA-A receptor activity // extracellular ligand-gated ion channel activity // chloride channel activity	---	---	16657938
16657948	0.0711277	0.954738	NM_002744	PRKCZ	protein kinase C, zeta	1p36.33-p36.2	NM_002744	RefSeq	Homo sapiens protein kinase C, zeta (PRKCZ), transcript variant 1, mRNA.	FALSE	Hs.496255	GO:0000226 // GO:0006468 // GO:0006916 // GO:0006954 // GO:0007165 // GO:0007596 // GO:0018105 // GO:0030010 // GO:0030168 // GO:0031333 // GO:0032753 // GO:0035556 // GO:0045630 // GO:0046627 // GO:0046628 // GO:0050732 // GO:0051092 // GO:0060291 // GO:0070374 // GO:0072659 // GO:2000463 // GO:2000553 // GO:2000664 // GO:2000667 // GO:2001181	microtubule cytoskeleton organization // protein phosphorylation // anti-apoptosis // inflammatory response // signal transduction // blood coagulation // peptidyl-serine phosphorylation // establishment of cell polarity // platelet activation // negative regulation of protein complex assembly // positive regulation of interleukin-4 production // intracellular signal transduction // positive regu…	GO:0005624 // GO:0005625 // GO:0005635 // GO:0005737 // GO:0005768 // GO:0005886 // GO:0005911 // GO:0005923 // GO:0016324 // GO:0016363 // GO:0035748 // GO:0043234 // GO:0045179	membrane fraction // soluble fraction // nuclear envelope // cytoplasm // endosome // plasma membrane // cell-cell junction // tight junction // apical plasma membrane // nuclear matrix // myelin sheath abaxonal region // protein complex // apical cortex	GO:0004672 // GO:0004674 // GO:0004697 // GO:0005515 // GO:0005524 // GO:0008270 // GO:0043560	protein kinase activity // protein serine/threonine kinase activity // protein kinase C activity // protein binding // ATP binding // zinc ion binding // insulin receptor substrate binding	GenMAPP // GenMAPP // GenMAPP // GenMAPP	G_Protein_Signaling // Wnt_signaling // Calcium_regulation_in_cardiac_cells // Smooth_muscle_contraction	16657948
16657993	0.149223	0.939955	NM_003036	SKI	v-ski sarcoma viral oncogene homolog (avian)	1p36.33	NM_003036	RefSeq	Homo sapiens v-ski sarcoma viral oncogene homolog (avian) (SKI), mRNA.	FALSE	Hs.656507	GO:0000122 // GO:0000122 // GO:0001843 // GO:0002089 // GO:0006351 // GO:0007179 // GO:0007179 // GO:0008283 // GO:0008285 // GO:0009948 // GO:0010626 // GO:0014902 // GO:0021772 // GO:0022011 // GO:0030177 // GO:0030326 // GO:0030509 // GO:0030512 // GO:0030512 // GO:0030512 // GO:0030514 // GO:0030514 // GO:0031064 // GO:0032926 // GO:0035019 // GO:0042981 // GO:0042981 // GO:0043010 // GO:0043…	negative regulation of transcription from RNA polymerase II promoter // negative regulation of transcription from RNA polymerase II promoter // neural tube closure // lens morphogenesis in camera-type eye // transcription, DNA-dependent // transforming growth factor beta receptor signaling pathway // transforming growth factor beta receptor signaling pathway // cell proliferation // negative regu…	GO:0005634 // GO:0005654 // GO:0005667 // GO:0005737 // GO:0005737 // GO:0016604 // GO:0016605 // GO:0017053 // GO:0044428	nucleus // nucleoplasm // transcription factor complex // cytoplasm // cytoplasm // nuclear body // PML body // transcriptional repressor complex // nuclear part	GO:0000166 // GO:0003714 // GO:0003714 // GO:0005515 // GO:0008270 // GO:0019901 // GO:0019904 // GO:0031625 // GO:0046332 // GO:0046811 // GO:0070491	nucleotide binding // transcription corepressor activity // transcription corepressor activity // protein binding // zinc ion binding // protein kinase binding // protein domain specific binding // ubiquitin protein ligase binding // SMAD binding // histone deacetylase inhibitor activity // repressing transcription factor binding	GenMAPP	TGF_Beta_Signaling_Pathway	16657993
16658005	0.204535	1.09813	NM_007033	RER1	RER1 retention in endoplasmic reticulum 1 homolog (S. cerevisiae)	1p36	NM_007033	RefSeq	Homo sapiens RER1 retention in endoplasmic reticulum 1 homolog (S. cerevisiae) (RER1), mRNA.	FALSE	Hs.525527	GO:0006890	retrograde vesicle-mediated transport, Golgi to ER	GO:0016021 // GO:0030173	integral to membrane // integral to Golgi membrane	GO:0003674	molecular_function	---	---	16658005
16658020	0.923187	1.01801	---	---	---	---	TCONS_00000138-XLOC_000021	Rinn lincRNA	linc-PLCH2 chr1:+:2357418-2362089	FALSE	---	---	---	---	---	---	---	---	---	16658020
16658023	0.795331	1.00077	ENST00000378486	PLCH2	phospholipase C, eta 2	1p36.32	ENST00000378486	ENSEMBL	cdna:known chromosome:GRCh37:1:2407754:2436964:1 gene:ENSG00000149527 gene_biotype:protein_coding transcript_biotype:protein_coding	FALSE	Hs.170156	GO:0008150 // GO:0016042 // GO:0035556 // GO:0046488	biological_process // lipid catabolic process // intracellular signal transduction // phosphatidylinositol metabolic process	GO:0005575 // GO:0005737 // GO:0005886	cellular_component // cytoplasm // plasma membrane	GO:0003674 // GO:0004435 // GO:0004871 // GO:0005509 // GO:0005543	molecular_function // phosphatidylinositol phospholipase C activity // signal transducer activity // calcium ion binding // phospholipid binding	---	---	16658023
16658058	0.075939	0.906361	---	---	---	---	TCONS_00000807-XLOC_000022	Rinn lincRNA	linc-TNFRSF14 chr1:+:2482414-2486841	FALSE	---	---	---	---	---	---	---	---	---	16658058
16658064	0.703133	1.01865	NM_003820	TNFRSF14	tumor necrosis factor receptor superfamily, member 14	1p36.32	NM_003820	RefSeq	Homo sapiens tumor necrosis factor receptor superfamily, member 14 (TNFRSF14), mRNA.	FALSE	Hs.512898	GO:0006955 // GO:0007166 // GO:0031295 // GO:0033209 // GO:0044419 // GO:0046642 // GO:0050731	immune response // cell surface receptor signaling pathway // T cell costimulation // tumor necrosis factor-mediated signaling pathway // interspecies interaction between organisms // negative regulation of alpha-beta T cell proliferation // positive regulation of peptidyl-tyrosine phosphorylation	GO:0005886 // GO:0005887 // GO:0009897	plasma membrane // integral to plasma membrane // external side of plasma membrane	GO:0005031 // GO:0005515 // GO:0031625	tumor necrosis factor-activated receptor activity // protein binding // ubiquitin protein ligase binding	---	---	16658064
16658097	0.945915	1.00081	---	---	---	---	TCONS_l2_00001960-XLOC_l2_000033	Broad TUCP	linc-C1orf93 chr1:+:2497848-2508811	FALSE	---	---	---	---	---	---	---	---	---	16658097
16658102	0.575576	1.03823	---	---	---	---	TCONS_l2_00000055-XLOC_l2_000033	Broad TUCP	linc-C1orf93 chr1:+:2509304-2516050	FALSE	---	---	---	---	---	---	---	---	---	16658102
16658106	0.181348	0.933036	NM_001195736	FAM213B	family with sequence similarity 213, member B	1p36.32	NM_001195736	RefSeq	Homo sapiens family with sequence similarity 213, member B (FAM213B), transcript variant 1, mRNA.	FALSE	Hs.462033	GO:0001516	prostaglandin biosynthetic process	GO:0005829	cytosol	GO:0016616	oxidoreductase activity, acting on the CH-OH group of donors, NAD or NADP as acceptor	---	---	16658106
16658119	0.0836688	0.918391	---	---	---	---	ENST00000427302	ENSEMBL	cdna:known chromosome:GRCh37:1:2564007:2568059:1 gene:ENSG00000237058 gene_biotype:antisense transcript_biotype:antisense	FALSE	---	---	---	---	---	---	---	---	---	16658119
16658122	0.333709	0.946288	---	---	---	---	TCONS_00001923-XLOC_000026	Rinn lincRNA	linc-ACTRT2-2 chr1:+:2693738-2695364	FALSE	---	---	---	---	---	---	---	---	---	16658122
16658125	0.0458146	0.90643	---	---	---	---	TCONS_00001924-XLOC_000027	Rinn lincRNA	linc-ACTRT2-1 chr1:+:2730631-2734321	FALSE	---	---	---	---	---	---	---	---	---	16658125
16658129	0.0245375	0.872679	NM_080431	ACTRT2	actin-related protein T2	1p36.32	NM_080431	RefSeq	Homo sapiens actin-related protein T2 (ACTRT2), mRNA.	FALSE	Hs.236635	---	---	GO:0005737 // GO:0005856	cytoplasm // cytoskeleton	---	---	---	---	16658129
16658135	0.383164	0.964144	NM_022114	PRDM16	PR domain containing 16	1p36.23-p33	NM_022114	RefSeq	Homo sapiens PR domain containing 16 (PRDM16), transcript variant 1, mRNA.	FALSE	Hs.99500	GO:0000122 // GO:0006351 // GO:0022008 // GO:0030512 // GO:0030512 // GO:0030853 // GO:0035019 // GO:0043457 // GO:0043586 // GO:0045892 // GO:0045892 // GO:0045893 // GO:0045893 // GO:0050872 // GO:0050873 // GO:0060021	negative regulation of transcription from RNA polymerase II promoter // transcription, DNA-dependent // neurogenesis // negative regulation of transforming growth factor beta receptor signaling pathway // negative regulation of transforming growth factor beta receptor signaling pathway // negative regulation of granulocyte differentiation // somatic stem cell maintenance // regulation of cellular…	GO:0005634 // GO:0017053	nucleus // transcriptional repressor complex	GO:0003713 // GO:0005515 // GO:0008270 // GO:0043565 // GO:0046332	transcription coactivator activity // protein binding // zinc ion binding // sequence-specific DNA binding // SMAD binding	---	---	16658135
16658157	0.234718	1.13841	NR_036215	MIR4251	microRNA 4251	---	NR_036215	RefSeq	Homo sapiens microRNA 4251 (MIR4251), microRNA.	FALSE	---	---	---	---	---	---	---	---	---	16658157
16658159	0.126838	0.946579	ENST00000378378	ARHGEF16	Rho guanine nucleotide exchange factor (GEF) 16	1p36.3	ENST00000378378	ENSEMBL	cdna:known chromosome:GRCh37:1:3370990:3397677:1 gene:ENSG00000130762 gene_biotype:protein_coding transcript_biotype:protein_coding	FALSE	Hs.87435	GO:0006915 // GO:0007264 // GO:0008624 // GO:0032863 // GO:0032864 // GO:0048011 // GO:0051056 // GO:0060326 // GO:0090004	apoptotic process // small GTPase mediated signal transduction // induction of apoptosis by extracellular signals // activation of Rac GTPase activity // activation of Cdc42 GTPase activity // nerve growth factor receptor signaling pathway // regulation of small GTPase mediated signal transduction // cell chemotaxis // positive regulation of establishment of protein localization in plasma membrane	GO:0005829	cytosol	GO:0005089 // GO:0005515 // GO:0005543 // GO:0017048 // GO:0030165 // GO:0030971	Rho guanyl-nucleotide exchange factor activity // protein binding // phospholipid binding // Rho GTPase binding // PDZ domain binding // receptor tyrosine kinase binding	---	---	16658159
16658184	0.849552	1.00397	NM_182752	TPRG1L	tumor protein p63 regulated 1-like	1p36.32	NM_182752	RefSeq	Homo sapiens tumor protein p63 regulated 1-like (TPRG1L), mRNA.	FALSE	Hs.20529	---	---	GO:0008021 // GO:0030054	synaptic vesicle // cell junction	GO:0042802	identical protein binding	---	---	16658184
16658192	0.665905	0.979311	NM_005427	TP73	tumor protein p73	1p36.3	NM_005427	RefSeq	Homo sapiens tumor protein p73 (TP73), transcript variant 1, mRNA.	FALSE	Hs.192132	GO:0000122 // GO:0000187 // GO:0001822 // GO:0001836 // GO:0006298 // GO:0006351 // GO:0006355 // GO:0006954 // GO:0006974 // GO:0006978 // GO:0007050 // GO:0008630 // GO:0009791 // GO:0010165 // GO:0010243 // GO:0010332 // GO:0021766 // GO:0031571 // GO:0033326 // GO:0034644 // GO:0042771 // GO:0042771 // GO:0043508 // GO:0043524 // GO:0045665 // GO:0045793 // GO:0045893 // GO:0045944 // GO:0048…	negative regulation of transcription from RNA polymerase II promoter // activation of MAPK activity // kidney development // release of cytochrome c from mitochondria // mismatch repair // transcription, DNA-dependent // regulation of transcription, DNA-dependent // inflammatory response // response to DNA damage stimulus // DNA damage response, signal transduction by p53 class mediator resulting…	GO:0000785 // GO:0005634 // GO:0005667 // GO:0005829	chromatin // nucleus // transcription factor complex // cytosol	GO:0002039 // GO:0003682 // GO:0003684 // GO:0003690 // GO:0003700 // GO:0005515 // GO:0008134 // GO:0019901 // GO:0042802 // GO:0043565 // GO:0044212 // GO:0046872	p53 binding // chromatin binding // damaged DNA binding // double-stranded DNA binding // sequence-specific DNA binding transcription factor activity // protein binding // transcription factor binding // protein kinase binding // identical protein binding // sequence-specific DNA binding // transcription regulatory region DNA binding // metal ion binding	GenMAPP	Apoptosis	16658192
16658210	0.0841167	0.935669	NM_152492	CCDC27	coiled-coil domain containing 27	1p36.32	NM_152492	RefSeq	Homo sapiens coiled-coil domain containing 27 (CCDC27), mRNA.	FALSE	Hs.348700	---	---	---	---	---	---	---	---	16658210
16658226	0.870454	1.00987	ENST00000444870	SMIM1	small integral membrane protein 1	1p36.32	ENST00000444870	ENSEMBL	cdna:novel chromosome:GRCh37:1:3689352:3692546:1 gene:ENSG00000235169 gene_biotype:protein_coding transcript_biotype:protein_coding	FALSE	Hs.22047	---	---	GO:0016021	integral to membrane	---	---	---	---	16658226
16658231	0.0561915	1.09458	NM_004402	DFFB	DNA fragmentation factor, 40kDa, beta polypeptide (caspase-activated DNase)	1p36.3	NM_004402	RefSeq	Homo sapiens DNA fragmentation factor, 40kDa, beta polypeptide (caspase-activated DNase) (DFFB), mRNA.	FALSE	Hs.133089	GO:0006309 // GO:0006309 // GO:0006309 // GO:0006915 // GO:0006917 // GO:0006921 // GO:0030263 // GO:0035556	apoptotic DNA fragmentation // apoptotic DNA fragmentation // apoptotic DNA fragmentation // apoptotic process // induction of apoptosis // cellular component disassembly involved in apoptotic process // apoptotic chromosome condensation // intracellular signal transduction	GO:0000790 // GO:0005634 // GO:0005634 // GO:0005654 // GO:0005737 // GO:0005829	nuclear chromatin // nucleus // nucleus // nucleoplasm // cytoplasm // cytosol	GO:0003677 // GO:0004516 // GO:0004536 // GO:0016787 // GO:0019899	DNA binding // nicotinate phosphoribosyltransferase activity // deoxyribonuclease activity // hydrolase activity // enzyme binding	---	---	16658231
16658248	0.427977	1.04072	NR_024455	LOC100133612	uncharacterized LOC100133612	1p36.32	NR_024455	RefSeq	Homo sapiens uncharacterized LOC100133612 (LOC100133612), non-coding RNA.	FALSE	Hs.307652	---	---	---	---	---	---	---	---	16658248
16658254	0.611002	0.975773	NR_040065	LOC728716	uncharacterized LOC728716	1p36.32	NR_040065	RefSeq	Homo sapiens uncharacterized LOC728716 (LOC728716), non-coding RNA.	FALSE	Hs.668359	---	---	---	---	---	---	---	---	16658254
16658259	0.565676	0.973025	---	---	---	---	TCONS_00001926-XLOC_000031	Rinn lincRNA	linc-AJAP1-5 chr1:+:4037027-4058260	FALSE	---	---	---	---	---	---	---	---	---	16658259
16658265	0.939419	1.00415	---	---	---	---	TCONS_00000823-XLOC_000032	Rinn lincRNA	linc-AJAP1-4 chr1:+:4192616-4194185	FALSE	---	---	---	---	---	---	---	---	---	16658265
16658268	0.373035	0.938347	---	---	---	---	TCONS_00000003-XLOC_000033	Rinn lincRNA	linc-AJAP1-3 chr1:+:4472110-4484744	FALSE	---	---	---	---	---	---	---	---	---	16658268
16658278	0.286261	0.93763	---	---	---	---	TCONS_00000144-XLOC_000034	Rinn lincRNA	linc-AJAP1-2 chr1:+:4611794-4612205	FALSE	---	---	---	---	---	---	---	---	---	16658278
16658281	0.442282	0.960067	---	---	---	---	TCONS_00000827-XLOC_000035	Rinn lincRNA	linc-AJAP1-1 chr1:+:4631588-4653707	FALSE	---	---	---	---	---	---	---	---	---	16658281
16658289	0.575512	0.965378	ENST00000378190	AJAP1	adherens junctions associated protein 1	1p36.32	ENST00000378190	ENSEMBL	cdna:known chromosome:GRCh37:1:4714792:4837854:1 gene:ENSG00000196581 gene_biotype:protein_coding transcript_biotype:protein_coding	FALSE	Hs.25924	GO:0007155	cell adhesion	GO:0005912 // GO:0016021 // GO:0016323 // GO:0016324	adherens junction // integral to membrane // basolateral plasma membrane // apical plasma membrane	---	---	---	---	16658289
16658300	0.70592	0.971584	---	---	---	---	TCONS_00001932-XLOC_000036	Rinn lincRNA	linc-KCNAB2-2 chr1:+:5058061-5080898	FALSE	---	---	---	---	---	---	---	---	---	16658300
16658309	0.933154	0.997244	---	---	---	---	TCONS_00000830-XLOC_000037	Rinn lincRNA	linc-KCNAB2-1 chr1:+:5550601-5551645	FALSE	---	---	---	---	---	---	---	---	---	16658309
16658312	0.379813	0.973849	NM_003636	KCNAB2	potassium voltage-gated channel, shaker-related subfamily, beta member 2	1p36.3	NM_003636	RefSeq	Homo sapiens potassium voltage-gated channel, shaker-related subfamily, beta member 2 (KCNAB2), transcript variant 1, mRNA.	FALSE	Hs.440497	GO:0007268	synaptic transmission	GO:0005737 // GO:0005886 // GO:0016021 // GO:0044224	cytoplasm // plasma membrane // integral to membrane // juxtaparanode region of axon	GO:0005249 // GO:0015459	voltage-gated potassium channel activity // potassium channel regulator activity	---	---	16658312
16658350	0.107769	0.943085	NM_207396	RNF207	ring finger protein 207	1p36.31	NM_207396	RefSeq	Homo sapiens ring finger protein 207 (RNF207), mRNA.	FALSE	Hs.716549	---	---	GO:0005622	intracellular	GO:0008270	zinc ion binding	---	---	16658350
16658379	0.573473	1.02094	BC030279	LINC00337	long intergenic non-protein coding RNA 337	1p36.31	BC030279	GenBank	Homo sapiens chromosome 1 open reading frame 211, mRNA (cDNA clone MGC:40168 IMAGE:5141008), complete cds.	FALSE	Hs.185688	---	---	---	---	---	---	---	---	16658379
16658385	0.00349781	0.873016	NM_001024598	HES3	hairy and enhancer of split 3 (Drosophila)	1p36.31	NM_001024598	RefSeq	Homo sapiens hairy and enhancer of split 3 (Drosophila) (HES3), mRNA.	FALSE	Hs.532677	GO:0001701 // GO:0006351 // GO:0021555 // GO:0021557 // GO:0021558 // GO:0021575 // GO:0030901 // GO:0045892 // GO:0045944 // GO:0060164	in utero embryonic development // transcription, DNA-dependent // midbrain-hindbrain boundary morphogenesis // oculomotor nerve development // trochlear nerve development // hindbrain morphogenesis // midbrain development // negative regulation of transcription, DNA-dependent // positive regulation of transcription from RNA polymerase II promoter // regulation of timing of neuron differentiation	GO:0005634	nucleus	GO:0003677 // GO:0008134	DNA binding // transcription factor binding	---	---	16658385
16658390	0.942865	0.979982	NM_031475	ESPN	espin	1p36.31	NM_031475	RefSeq	Homo sapiens espin (ESPN), mRNA.	FALSE	Hs.732470	GO:0007605 // GO:0007626 // GO:0030046 // GO:0051494	sensory perception of sound // locomotory behavior // parallel actin filament bundle assembly // negative regulation of cytoskeleton organization	GO:0005737 // GO:0005903 // GO:0031941 // GO:0032420	cytoplasm // brush border // filamentous actin // stereocilium	GO:0017124 // GO:0051015	SH3 domain binding // actin filament binding	---	---	16658390
16658412	0.73338	0.98239	---	---	---	---	ENST00000517213	ENSEMBL	ncrna:snRNA chromosome:GRCh37:1:6600914:6601024:1 gene:ENSG00000253022 gene_biotype:snRNA transcript_biotype:snRNA	FALSE	---	---	---	---	---	---	---	---	---	16658412
16658414	0.0060784	0.892761	ENST00000333172	TAS1R1	taste receptor, type 1, member 1	1p36.23	ENST00000333172	ENSEMBL	cdna:known chromosome:GRCh37:1:6615241:6639817:1 gene:ENSG00000173662 gene_biotype:protein_coding transcript_biotype:protein_coding	FALSE	Hs.124574	GO:0050912 // GO:0050917	detection of chemical stimulus involved in sensory perception of taste // sensory perception of umami taste	GO:0005886 // GO:0016021	plasma membrane // integral to membrane	GO:0008527 // GO:0046982	taste receptor activity // protein heterodimerization activity	---	---	16658414
16658428	0.104871	0.930753	NM_005341	ZBTB48	zinc finger and BTB domain containing 48	1p36.3	NM_005341	RefSeq	Homo sapiens zinc finger and BTB domain containing 48 (ZBTB48), mRNA.	FALSE	Hs.502330	GO:0006351 // GO:0006355	transcription, DNA-dependent // regulation of transcription, DNA-dependent	GO:0005634 // GO:0005730 // GO:0005737	nucleus // nucleolus // cytoplasm	GO:0003677 // GO:0003700 // GO:0008270	DNA binding // sequence-specific DNA binding transcription factor activity // zinc ion binding	---	---	16658428
16658449	0.347201	0.95004	NM_153812	PHF13	PHD finger protein 13	1p36.31	NM_153812	RefSeq	Homo sapiens PHD finger protein 13 (PHF13), mRNA.	FALSE	Hs.516079	GO:0000278 // GO:0007059 // GO:0007076 // GO:0016568 // GO:0051301	mitotic cell cycle // chromosome segregation // mitotic chromosome condensation // chromatin modification // cell division	GO:0005634 // GO:0005654	nucleus // nucleoplasm	GO:0003682 // GO:0008270 // GO:0035064	chromatin binding // zinc ion binding // methylated histone residue binding	---	---	16658449
16658457	0.645146	1.02494	NM_138350	THAP3	THAP domain containing, apoptosis associated protein 3	1p36.31	NM_138350	RefSeq	Homo sapiens THAP domain containing, apoptosis associated protein 3 (THAP3), transcript variant 2, mRNA.	FALSE	Hs.689006	---	---	---	---	GO:0003677 // GO:0046872	DNA binding // metal ion binding	---	---	16658457
16658471	0.371833	0.950809	---	---	---	---	TCONS_00000148-XLOC_000041	Rinn lincRNA	linc-CAMTA1 chr1:+:6784696-6790072	FALSE	---	---	---	---	---	---	---	---	---	16658471
16658477	0.348132	0.944471	---	---	---	---	ENST00000459253	ENSEMBL	ncrna:snoRNA chromosome:GRCh37:1:6812779:6812881:1 gene:ENSG00000239166 gene_biotype:snoRNA transcript_biotype:snoRNA	FALSE	---	---	---	---	---	---	---	---	---	16658477
16658479	0.759667	1.01516	NM_015215	CAMTA1	calmodulin binding transcription activator 1	1p36.31-p36.23	NM_015215	RefSeq	Homo sapiens calmodulin binding transcription activator 1 (CAMTA1), transcript variant 1, mRNA.	FALSE	Hs.397705 // Hs.671020	GO:0006351 // GO:0006355	transcription, DNA-dependent // regulation of transcription, DNA-dependent	GO:0005634 // GO:0005737	nucleus // cytoplasm	GO:0003677	DNA binding	---	---	16658479
16658523	0.868913	1.0321	---	---	---	---	ENST00000384328	ENSEMBL	ncrna:snRNA chromosome:GRCh37:1:7279420:7279584:1 gene:ENSG00000207056 gene_biotype:snRNA transcript_biotype:snRNA	FALSE	---	---	---	---	---	---	---	---	---	16658523
16658525	0.465082	1.043	ENST00000427317	CAMTA1-IT1	CAMTA1 intronic transcript 1 (non-protein coding)	---	ENST00000427317	ENSEMBL	havana:sense_intronic chromosome:GRCh37:1:7429003:7430331:1 gene:ENSG00000237402 gene_biotype:sense_intronic transcript_biotype:sense_intronic	FALSE	---	---	---	---	---	---	---	---	---	16658525
16658528	0.171819	1.08348	NM_004781	VAMP3	vesicle-associated membrane protein 3 (cellubrevin)	1p36.23	NM_004781	RefSeq	Homo sapiens vesicle-associated membrane protein 3 (cellubrevin) (VAMP3), mRNA.	FALSE	Hs.66708	GO:0001921 // GO:0006461 // GO:0006887 // GO:0006904 // GO:0006944 // GO:0015031 // GO:0016192 // GO:0017156 // GO:0034446 // GO:0042147	positive regulation of receptor recycling // protein complex assembly // exocytosis // vesicle docking involved in exocytosis // cellular membrane fusion // protein transport // vesicle-mediated transport // calcium ion-dependent exocytosis // substrate adhesion-dependent cell spreading // retrograde transport, endosome to Golgi	GO:0005792 // GO:0005886 // GO:0016021 // GO:0016324 // GO:0019717 // GO:0030054 // GO:0030136 // GO:0030665 // GO:0031201 // GO:0045202 // GO:0055037	microsome // plasma membrane // integral to membrane // apical plasma membrane // synaptosome // cell junction // clathrin-coated vesicle // clathrin coated vesicle membrane // SNARE complex // synapse // recycling endosome	GO:0005515 // GO:0017075	protein binding // syntaxin-1 binding	---	---	16658528
16658536	0.0517864	1.11019	NM_016831	PER3	period homolog 3 (Drosophila)	1p36.23	NM_016831	RefSeq	Homo sapiens period homolog 3 (Drosophila) (PER3), mRNA.	FALSE	Hs.162200	GO:0000122 // GO:0006351 // GO:0007623	negative regulation of transcription from RNA polymerase II promoter // transcription, DNA-dependent // circadian rhythm	GO:0005634 // GO:0005737	nucleus // cytoplasm	GO:0004871	signal transducer activity	---	---	16658536
16658568	0.131832	1.12862	ENST00000377491	PARK7	parkinson protein 7	1p36.23	ENST00000377491	ENSEMBL	cdna:known chromosome:GRCh37:1:8021954:8045310:1 gene:ENSG00000116288 gene_biotype:protein_coding transcript_biotype:protein_coding	FALSE	Hs.419640	GO:0006508 // GO:0006914 // GO:0006954 // GO:0007005 // GO:0007338 // GO:0008219 // GO:0008344 // GO:0032091 // GO:0042493 // GO:0042743 // GO:0043524 // GO:0043526 // GO:0050727 // GO:0050821 // GO:0051583 // GO:0051899 // GO:0060081 // GO:0060548 // GO:0060765 // GO:0070301 // GO:2000277 // GO:2001237	proteolysis // autophagy // inflammatory response // mitochondrion organization // single fertilization // cell death // adult locomotory behavior // negative regulation of protein binding // response to drug // hydrogen peroxide metabolic process // negative regulation of neuron apoptotic process // neuroprotection // regulation of inflammatory response // protein stabilization // dopamine uptak…	GO:0005634 // GO:0005737 // GO:0005739 // GO:0005829 // GO:0030424	nucleus // cytoplasm // mitochondrion // cytosol // axon	GO:0003729 // GO:0004601 // GO:0005515 // GO:0008233 // GO:0042803 // GO:0051920	mRNA binding // peroxidase activity // protein binding // peptidase activity // protein homodimerization activity // peroxiredoxin activity	---	---	16658568
16658584	0.493387	1.02807	---	---	---	---	AK130268	GenBank	Homo sapiens cDNA FLJ26758 fis, clone PRS02459.	FALSE	---	---	---	---	---	---	---	---	---	16658584
16658589	0.0372163	0.941306	---	---	---	---	TCONS_00000150-XLOC_000043	Rinn lincRNA	linc-SLC45A1-1 chr1:+:8268731-8275270	FALSE	---	---	---	---	---	---	---	---	---	16658589
16658594	0.480432	0.976287	ENST00000471889	SLC45A1	solute carrier family 45, member 1	1p36.23	ENST00000471889	ENSEMBL	cdna:known chromosome:GRCh37:1:8377886:8404225:1 gene:ENSG00000162426 gene_biotype:protein_coding transcript_biotype:protein_coding	FALSE	Hs.463036	GO:0008643	carbohydrate transport	GO:0016021	integral to membrane	GO:0015293	symporter activity	---	---	16658594
16658607	0.661525	0.983559	---	---	---	---	ENST00000516445	ENSEMBL	ncrna:misc_RNA chromosome:GRCh37:1:8388127:8388239:1 gene:ENSG00000252254 gene_biotype:misc_RNA transcript_biotype:misc_RNA	FALSE	---	---	---	---	---	---	---	---	---	16658607
16658609	0.374133	0.939915	---	---	---	---	ENST00000444276	ENSEMBL	cdna:putative chromosome:GRCh37:1:8485698:8490101:1 gene:ENSG00000232912 gene_biotype:antisense transcript_biotype:antisense	FALSE	---	---	---	---	---	---	---	---	---	16658609
16658616	0.995222	1.01381	---	---	---	---	ENST00000433876	ENSEMBL	havana:lincRNA chromosome:GRCh37:1:8865919:8867110:1 gene:ENSG00000228423 gene_biotype:lincRNA transcript_biotype:lincRNA	FALSE	---	---	---	---	---	---	---	---	---	16658616
16658619	0.401066	0.940136	NR_038351	ENO1-AS1	ENO1 antisense RNA 1 (non-protein coding)	1p36.2	NR_038351	RefSeq	Homo sapiens ENO1 antisense RNA 1 (non-protein coding) (ENO1-AS1), non-coding RNA.	FALSE	---	---	---	---	---	---	---	---	---	16658619
16658622	0.145323	0.914021	NM_001215	CA6	carbonic anhydrase VI	1p36.2	NM_001215	RefSeq	Homo sapiens carbonic anhydrase VI (CA6), mRNA.	FALSE	Hs.100322	GO:0006730	one-carbon metabolic process	GO:0005576 // GO:0005615 // GO:0005737	extracellular region // extracellular space // cytoplasm	GO:0004089 // GO:0008270	carbonate dehydratase activity // zinc ion binding	---	---	16658622
16658639	0.177686	0.910958	---	---	---	---	ENST00000516595	ENSEMBL	ncrna:snoRNA chromosome:GRCh37:1:9142755:9142938:1 gene:ENSG00000252404 gene_biotype:snoRNA transcript_biotype:snoRNA	FALSE	---	---	---	---	---	---	---	---	---	16658639
16658641	0.915665	0.981492	---	---	---	---	ENST00000412639	ENSEMBL	havana:lincRNA chromosome:GRCh37:1:9242271:9243855:1 gene:ENSG00000234546 gene_biotype:lincRNA transcript_biotype:lincRNA	FALSE	---	---	---	---	---	---	---	---	---	16658641
16658644	0.951938	1.00632	NM_004285	H6PD	hexose-6-phosphate dehydrogenase (glucose 1-dehydrogenase)	1p36	NM_004285	RefSeq	Homo sapiens hexose-6-phosphate dehydrogenase (glucose 1-dehydrogenase) (H6PD), mRNA.	FALSE	Hs.463511	GO:0006098	pentose-phosphate shunt	GO:0005788 // GO:0005792	endoplasmic reticulum lumen // microsome	GO:0004345 // GO:0017057 // GO:0047936 // GO:0050661	glucose-6-phosphate dehydrogenase activity // 6-phosphogluconolactonase activity // glucose 1-dehydrogenase [NAD(P)] activity // NADP binding	---	---	16658644
16658653	0.807556	0.960467	---	---	---	---	ENST00000517032	ENSEMBL	ncrna:miRNA chromosome:GRCh37:1:9338450:9338592:1 gene:ENSG00000252841 gene_biotype:miRNA transcript_biotype:miRNA	FALSE	---	---	---	---	---	---	---	---	---	16658653
16658655	0.841738	1.00736	NM_025106	SPSB1	splA/ryanodine receptor domain and SOCS box containing 1	1p36.22	NM_025106	RefSeq	Homo sapiens splA/ryanodine receptor domain and SOCS box containing 1 (SPSB1), mRNA.	FALSE	Hs.8261 // Hs.738680	GO:0016567 // GO:0035556	protein ubiquitination // intracellular signal transduction	GO:0005737	cytoplasm	---	---	---	---	16658655
16658664	0.176783	1.09557	NM_032315	SLC25A33	solute carrier family 25 (pyrimidine nucleotide carrier), member 33	1p36.22	NM_032315	RefSeq	Homo sapiens solute carrier family 25 (pyrimidine nucleotide carrier), member 33 (SLC25A33), nuclear gene encoding mitochondrial protein, mRNA.	FALSE	Hs.568613	GO:0006810	transport	GO:0005743 // GO:0016021	mitochondrial inner membrane // integral to membrane	---	---	---	---	16658664
16658674	0.412419	1.0367	NM_001130924	TMEM201	transmembrane protein 201	1p36.22	NM_001130924	RefSeq	Homo sapiens transmembrane protein 201 (TMEM201), transcript variant 1, mRNA.	FALSE	Hs.632365	---	---	GO:0005637 // GO:0016021	nuclear inner membrane // integral to membrane	---	---	---	---	16658674
16658690	0.158114	0.939413	NM_005026	PIK3CD	phosphoinositide-3-kinase, catalytic, delta polypeptide	1p36.2	NM_005026	RefSeq	Homo sapiens phosphoinositide-3-kinase, catalytic, delta polypeptide (PIK3CD), mRNA.	FALSE	Hs.518451	GO:0001779 // GO:0001782 // GO:0001816 // GO:0002250 // GO:0002551 // GO:0002679 // GO:0006468 // GO:0006954 // GO:0007165 // GO:0010818 // GO:0014065 // GO:0030101 // GO:0030217 // GO:0030593 // GO:0035747 // GO:0035754 // GO:0036092 // GO:0042110 // GO:0042113 // GO:0043303 // GO:0045087 // GO:0046854 // GO:0046854 // GO:0048015 // GO:0050852 // GO:0050853 // GO:0060374 // GO:0072672	natural killer cell differentiation // B cell homeostasis // cytokine production // adaptive immune response // mast cell chemotaxis // respiratory burst involved in defense response // protein phosphorylation // inflammatory response // signal transduction // T cell chemotaxis // phosphatidylinositol 3-kinase cascade // natural killer cell activation // T cell differentiation // neutrophil chemo…	GO:0005829 // GO:0005886 // GO:0005942	cytosol // plasma membrane // phosphatidylinositol 3-kinase complex	GO:0005524 // GO:0016301 // GO:0016303 // GO:0016773 // GO:0035004 // GO:0046934	ATP binding // kinase activity // 1-phosphatidylinositol-3-kinase activity // phosphotransferase activity, alcohol group as acceptor // phosphatidylinositol 3-kinase activity // phosphatidylinositol-4,5-bisphosphate 3-kinase activity	GenMAPP	G13_Signaling_Pathway	16658690
16658726	0.892863	0.996879	---	---	---	---	ENST00000454104	ENSEMBL	cdna:known chromosome:GRCh37:1:9908376:9910212:1 gene:ENSG00000223989 gene_biotype:antisense transcript_biotype:antisense	FALSE	---	---	---	---	---	---	---	---	---	16658726
16658730	0.533041	0.953619	---	---	---	---	ENST00000453140	ENSEMBL	cdna:known chromosome:GRCh37:1:9961518:9962174:1 gene:ENSG00000234374 gene_biotype:antisense transcript_biotype:antisense	FALSE	---	---	---	---	---	---	---	---	---	16658730
16658733	0.781349	0.988942	---	---	---	---	ENST00000445884	ENSEMBL	cdna:known chromosome:GRCh37:1:10002981:10010032:1 gene:ENSG00000228150 gene_biotype:processed_transcript transcript_biotype:processed_transcript	FALSE	---	---	---	---	---	---	---	---	---	16658733
16658736	0.524189	1.03972	NM_022787	NMNAT1	nicotinamide nucleotide adenylyltransferase 1	1p36.22	NM_022787	RefSeq	Homo sapiens nicotinamide nucleotide adenylyltransferase 1 (NMNAT1), mRNA.	FALSE	Hs.633762	GO:0006766 // GO:0006767 // GO:0009435 // GO:0009435 // GO:0019674 // GO:0043526 // GO:0044281	vitamin metabolic process // water-soluble vitamin metabolic process // NAD biosynthetic process // NAD biosynthetic process // NAD metabolic process // neuroprotection // small molecule metabolic process	GO:0005634 // GO:0005654	nucleus // nucleoplasm	GO:0000309 // GO:0000309 // GO:0004515 // GO:0005515 // GO:0005524	nicotinamide-nucleotide adenylyltransferase activity // nicotinamide-nucleotide adenylyltransferase activity // nicotinate-nucleotide adenylyltransferase activity // protein binding // ATP binding	---	---	16658736
16658750	0.332461	0.907201	---	---	---	---	ENST00000365545	ENSEMBL	ncrna:misc_RNA chromosome:GRCh37:1:10007376:10007694:1 gene:ENSG00000202415 gene_biotype:misc_RNA transcript_biotype:misc_RNA	FALSE	---	---	---	---	---	---	---	---	---	16658750
16658752	0.883121	0.990303	NM_052960	RBP7	retinol binding protein 7, cellular	1p36.22	NM_052960	RefSeq	Homo sapiens retinol binding protein 7, cellular (RBP7), mRNA.	FALSE	Hs.422688	---	---	GO:0005737	cytoplasm	GO:0005215 // GO:0016918 // GO:0019841	transporter activity // retinal binding // retinol binding	---	---	16658752
16658758	0.195281	0.929424	NM_001105562	UBE4B	ubiquitination factor E4B	1p36.3	NM_001105562	RefSeq	Homo sapiens ubiquitination factor E4B (UBE4B), transcript variant 1, mRNA.	FALSE	Hs.593974	GO:0000209 // GO:0003222 // GO:0006915 // GO:0009411 // GO:0031175 // GO:0034976 // GO:0042787	protein polyubiquitination // ventricular trabecula myocardium morphogenesis // apoptotic process // response to UV // neuron projection development // response to endoplasmic reticulum stress // protein ubiquitination involved in ubiquitin-dependent protein catabolic process	GO:0000151 // GO:0005634 // GO:0005737	ubiquitin ligase complex // nucleus // cytoplasm	GO:0019899 // GO:0034450	enzyme binding // ubiquitin-ubiquitin ligase activity	---	---	16658758
16658800	0.419691	1.06384	---	---	---	---	ENST00000364876	ENSEMBL	ncrna:snRNA chromosome:GRCh37:1:10223326:10223432:1 gene:ENSG00000201746 gene_biotype:snRNA transcript_biotype:snRNA	FALSE	---	---	---	---	---	---	---	---	---	16658800
16658802	0.465498	0.948287	NM_015074	KIF1B	kinesin family member 1B	1p36.2	NM_015074	RefSeq	Homo sapiens kinesin family member 1B (KIF1B), transcript variant 1, mRNA.	FALSE	Hs.97858	GO:0006200 // GO:0006915 // GO:0007018 // GO:0007270 // GO:0007274 // GO:0008089 // GO:0030705	ATP catabolic process // apoptotic process // microtubule-based movement // neuron-neuron synaptic transmission // neuromuscular synaptic transmission // anterograde axon cargo transport // cytoskeleton-dependent intracellular transport	GO:0005739 // GO:0005874 // GO:0005875 // GO:0030659 // GO:0031410 // GO:0043005	mitochondrion // microtubule // microtubule associated complex // cytoplasmic vesicle membrane // cytoplasmic vesicle // neuron projection	GO:0003777 // GO:0005515 // GO:0005524 // GO:0005543 // GO:0016887 // GO:0019894	microtubule motor activity // protein binding // ATP binding // phospholipid binding // ATPase activity // kinesin binding	---	---	16658802
16658864	0.0978231	0.912993	NM_002631	PGD	phosphogluconate dehydrogenase	1p36.22	NM_002631	RefSeq	Homo sapiens phosphogluconate dehydrogenase (PGD), mRNA.	FALSE	Hs.464071	GO:0005975 // GO:0006098 // GO:0006098 // GO:0009051 // GO:0019322 // GO:0044281 // GO:0055114	carbohydrate metabolic process // pentose-phosphate shunt // pentose-phosphate shunt // pentose-phosphate shunt, oxidative branch // pentose biosynthetic process // small molecule metabolic process // oxidation-reduction process	GO:0005829	cytosol	GO:0004616 // GO:0004616 // GO:0050661	phosphogluconate dehydrogenase (decarboxylating) activity // phosphogluconate dehydrogenase (decarboxylating) activity // NADP binding	---	---	16658864
16658889	0.607517	1.01706	NM_199294	APITD1	apoptosis-inducing, TAF9-like domain 1	1p36.22	NM_199294	RefSeq	Homo sapiens apoptosis-inducing, TAF9-like domain 1 (APITD1), transcript variant A, mRNA.	FALSE	---	GO:0000087 // GO:0000236 // GO:0000278 // GO:0000712 // GO:0006281 // GO:0006352 // GO:0006974 // GO:0006974 // GO:0031297 // GO:0031398 // GO:0051301	M phase of mitotic cell cycle // mitotic prometaphase // mitotic cell cycle // resolution of meiotic recombination intermediates // DNA repair // transcription initiation, DNA-dependent // response to DNA damage stimulus // response to DNA damage stimulus // replication fork processing // positive regulation of protein ubiquitination // cell division	GO:0000777 // GO:0005829 // GO:0043240 // GO:0071821	condensed chromosome kinetochore // cytosol // Fanconi anaemia nuclear complex // FANCM-MHF complex	GO:0003677 // GO:0003682 // GO:0003690 // GO:0005515	DNA binding // chromatin binding // double-stranded DNA binding // protein binding	---	---	16658889
16658904	0.549394	1.05391	---	---	---	---	TCONS_00001938-XLOC_000048	Rinn lincRNA	linc-PEX14 chr1:+:10516602-10520093	FALSE	---	---	---	---	---	---	---	---	---	16658904
16658909	0.916051	1.00073	ENST00000356607	PEX14	peroxisomal biogenesis factor 14	1p36.22	ENST00000356607	ENSEMBL	cdna:known chromosome:GRCh37:1:10534944:10690815:1 gene:ENSG00000142655 gene_biotype:protein_coding transcript_biotype:protein_coding	FALSE	Hs.149983	GO:0006461 // GO:0007031 // GO:0007031 // GO:0016558 // GO:0016561 // GO:0034453 // GO:0043433 // GO:0045892 // GO:0051260 // GO:0072384	protein complex assembly // peroxisome organization // peroxisome organization // protein import into peroxisome matrix // protein import into peroxisome matrix, translocation // microtubule anchoring // negative regulation of sequence-specific DNA binding transcription factor activity // negative regulation of transcription, DNA-dependent // protein homooligomerization // organelle transport alo…	GO:0005634 // GO:0005777 // GO:0005778 // GO:0005778 // GO:0016021 // GO:0043234	nucleus // peroxisome // peroxisomal membrane // peroxisomal membrane // integral to membrane // protein complex	GO:0003714 // GO:0005102 // GO:0005515 // GO:0008017 // GO:0047485 // GO:0048487	transcription corepressor activity // receptor binding // protein binding // microtubule binding // protein N-terminus binding // beta-tubulin binding	---	---	16658909
16658926	0.142791	1.07346	NM_007375	TARDBP	TAR DNA binding protein	1p36.22	NM_007375	RefSeq	Homo sapiens TAR DNA binding protein (TARDBP), mRNA.	FALSE	Hs.300624	GO:0006355 // GO:0006366 // GO:0006397 // GO:0008219 // GO:0008380 // GO:0043922 // GO:0070935	regulation of transcription, DNA-dependent // transcription from RNA polymerase II promoter // mRNA processing // cell death // RNA splicing // negative regulation by host of viral transcription // 3'-UTR-mediated mRNA stabilization	GO:0005634 // GO:0005730	nucleus // nucleolus	GO:0000166 // GO:0003690 // GO:0003700 // GO:0003723 // GO:0003730 // GO:0005515	nucleotide binding // double-stranded DNA binding // sequence-specific DNA binding transcription factor activity // RNA binding // mRNA 3'-UTR binding // protein binding	---	---	16658926
16658947	0.36627	0.973974	---	---	---	---	ENST00000452378	ENSEMBL	cdna:known chromosome:GRCh37:1:11128528:11133154:1 gene:ENSG00000226849 gene_biotype:antisense transcript_biotype:antisense	FALSE	---	---	---	---	---	---	---	---	---	16658947
16658954	0.159651	0.906599	NR_046600	MTOR-AS1	MTOR antisense RNA 1 (non-protein coding)	---	NR_046600	RefSeq	Homo sapiens MTOR antisense RNA 1 (non-protein coding) (MTOR-AS1), non-coding RNA.	FALSE	---	---	---	---	---	---	---	---	---	16658954
16658960	0.0756147	1.20555	---	---	---	---	ENST00000517277	ENSEMBL	ncrna:snRNA chromosome:GRCh37:1:11212407:11212509:1 gene:ENSG00000253086 gene_biotype:snRNA transcript_biotype:snRNA	FALSE	---	---	---	---	---	---	---	---	---	16658960
16658962	0.777209	0.990494	NM_021146	ANGPTL7	angiopoietin-like 7	1p36	NM_021146	RefSeq	Homo sapiens angiopoietin-like 7 (ANGPTL7), mRNA.	FALSE	Hs.146559	GO:0006979 // GO:0007165	response to oxidative stress // signal transduction	GO:0005576	extracellular region	GO:0005102	receptor binding	---	---	16658962
16658971	0.749731	0.980602	---	---	---	---	ENST00000384720	ENSEMBL	ncrna:snRNA chromosome:GRCh37:1:11286311:11286417:1 gene:ENSG00000207451 gene_biotype:snRNA transcript_biotype:snRNA	FALSE	---	---	---	---	---	---	---	---	---	16658971
16658973	0.301545	0.937388	NM_013319	UBIAD1	UbiA prenyltransferase domain containing 1	1p36.22	NM_013319	RefSeq	Homo sapiens UbiA prenyltransferase domain containing 1 (UBIAD1), mRNA.	FALSE	Hs.522933	GO:0009234 // GO:0042371	menaquinone biosynthetic process // vitamin K biosynthetic process	GO:0005634 // GO:0005737 // GO:0005739 // GO:0005783 // GO:0005789 // GO:0016020 // GO:0016021	nucleus // cytoplasm // mitochondrion // endoplasmic reticulum // endoplasmic reticulum membrane // membrane // integral to membrane	GO:0004659	prenyltransferase activity	---	---	16658973
16658982	0.114469	0.927512	---	---	---	---	TCONS_00000838-XLOC_000051	Rinn lincRNA	linc-PTCHD2-2 chr1:+:11418036-11424587	FALSE	---	---	---	---	---	---	---	---	---	16658982
16658987	0.300417	0.945249	---	---	---	---	TCONS_00000839-XLOC_000052	Rinn lincRNA	linc-PTCHD2-1 chr1:+:11432761-11438744	FALSE	---	---	---	---	---	---	---	---	---	16658987
16658991	0.449436	0.964843	NM_020780	PTCHD2	patched domain containing 2	1p36.22	NM_020780	RefSeq	Homo sapiens patched domain containing 2 (PTCHD2), mRNA.	FALSE	Hs.202355	GO:0007224 // GO:0032368 // GO:0042632	smoothened signaling pathway // regulation of lipid transport // cholesterol homeostasis	GO:0005783 // GO:0016021 // GO:0031965	endoplasmic reticulum // integral to membrane // nuclear membrane	GO:0003674 // GO:0008158	molecular_function // hedgehog receptor activity	---	---	16658991
16659017	0.759243	0.979634	---	---	---	---	TCONS_00000153-XLOC_000053	Rinn lincRNA	linc-FBXO44 chr1:+:11669587-11673412	FALSE	---	---	---	---	---	---	---	---	---	16659017
16659021	0.830759	0.988683	ENST00000376770	FBXO44	F-box protein 44	1p36.22	ENST00000376770	ENSEMBL	cdna:known chromosome:GRCh37:1:11714914:11723384:1 gene:ENSG00000132879 gene_biotype:protein_coding transcript_biotype:protein_coding	FALSE	Hs.556006	GO:0030163	protein catabolic process	GO:0019005	SCF ubiquitin ligase complex	GO:0005515	protein binding	---	---	16659021
16659036	0.158976	1.12388	NM_018438	FBXO6	F-box protein 6	1p36.22	NM_018438	RefSeq	Homo sapiens F-box protein 6 (FBXO6), mRNA.	FALSE	Hs.464419	GO:0000077 // GO:0006281 // GO:0006508 // GO:0006516 // GO:0006986 // GO:0030433 // GO:0031146	DNA damage checkpoint // DNA repair // proteolysis // glycoprotein catabolic process // response to unfolded protein // ER-associated protein catabolic process // SCF-dependent proteasomal ubiquitin-dependent protein catabolic process	GO:0005737 // GO:0019005	cytoplasm // SCF ubiquitin ligase complex	GO:0001948 // GO:0004842 // GO:0005515 // GO:0030246	glycoprotein binding // ubiquitin-protein ligase activity // protein binding // carbohydrate binding	---	---	16659036
16659046	0.578816	0.968624	ENST00000294485	C1orf187	chromosome 1 open reading frame 187	1p36.22	ENST00000294485	ENSEMBL	cdna:known chromosome:GRCh37:1:11751786:11785914:1 gene:ENSG00000162490 gene_biotype:protein_coding transcript_biotype:protein_coding	FALSE	Hs.632364 // Hs.733197	GO:0007411 // GO:0016055 // GO:0021516 // GO:0021528 // GO:0030900 // GO:0090090	axon guidance // Wnt receptor signaling pathway // dorsal spinal cord development // commissural neuron differentiation in spinal cord // forebrain development // negative regulation of canonical Wnt receptor signaling pathway	GO:0005576	extracellular region	---	---	---	---	16659046
16659054	0.103157	0.902088	NM_001040196	AGTRAP	angiotensin II receptor-associated protein	1p36.22	NM_001040196	RefSeq	Homo sapiens angiotensin II receptor-associated protein (AGTRAP), transcript variant 4, mRNA.	FALSE	Hs.464438	GO:0001666 // GO:0008217	response to hypoxia // regulation of blood pressure	GO:0000139 // GO:0005789 // GO:0016021 // GO:0030659	Golgi membrane // endoplasmic reticulum membrane // integral to membrane // cytoplasmic vesicle membrane	GO:0004945 // GO:0005515	angiotensin type II receptor activity // protein binding	---	---	16659054
16659070	0.404674	0.970904	---	---	---	---	TCONS_00000038-XLOC_000054	Rinn lincRNA	linc-CLCN6 chr1:+:11824461-11826573	FALSE	---	---	---	---	---	---	---	---	---	16659070
16659102	0.465019	0.96969	NM_001286	CLCN6	chloride channel, voltage-sensitive 6	1p36	NM_001286	RefSeq	Homo sapiens chloride channel, voltage-sensitive 6 (CLCN6), transcript variant 1, mRNA.	FALSE	Hs.193043	GO:0006821 // GO:0006884 // GO:0007165	chloride transport // cell volume homeostasis // signal transduction	GO:0010008 // GO:0016020 // GO:0016021	endosome membrane // membrane // integral to membrane	GO:0005247 // GO:0005247 // GO:0005524 // GO:0015297	voltage-gated chloride channel activity // voltage-gated chloride channel activity // ATP binding // antiporter activity	---	---	16659102
16659133	0.658742	0.974249	NR_037806	NPPA-AS1	NPPA antisense RNA 1 (non-protein coding)	1p36.21	NR_037806	RefSeq	Homo sapiens NPPA antisense RNA 1 (non-protein coding) (NPPA-AS1), antisense RNA.	FALSE	---	---	---	---	---	---	---	---	---	16659133
16659138	0.180466	1.14516	NR_002754	RNU5E-1	RNA, U5E small nuclear 1	1p36.22	NR_002754	RefSeq	Homo sapiens RNA, U5E small nuclear 1 (RNU5E-1), small nuclear RNA.	FALSE	---	---	---	---	---	---	---	---	---	16659138
16659140	0.0366218	0.907193	NM_000302	PLOD1	procollagen-lysine, 2-oxoglutarate 5-dioxygenase 1	1p36.22	NM_000302	RefSeq	Homo sapiens procollagen-lysine, 2-oxoglutarate 5-dioxygenase 1 (PLOD1), mRNA.	FALSE	Hs.75093	GO:0001666 // GO:0006464 // GO:0008544 // GO:0008544 // GO:0046947 // GO:0055114	response to hypoxia // cellular protein modification process // epidermis development // epidermis development // hydroxylysine biosynthetic process // oxidation-reduction process	GO:0005581 // GO:0030867	collagen // rough endoplasmic reticulum membrane	GO:0005506 // GO:0008475 // GO:0016702 // GO:0031418 // GO:0042803	iron ion binding // procollagen-lysine 5-dioxygenase activity // oxidoreductase activity, acting on single donors with incorporation of molecular oxygen, incorporation of two atoms of oxygen // L-ascorbic acid binding // protein homodimerization activity	---	---	16659140
16659171	0.556206	1.03318	NM_014874	MFN2	mitofusin 2	1p36.22	NM_014874	RefSeq	Homo sapiens mitofusin 2 (MFN2), nuclear gene encoding mitochondrial protein, transcript variant 1, mRNA.	FALSE	Hs.376681	GO:0001825 // GO:0006626 // GO:0007006 // GO:0007050 // GO:0007596 // GO:0008053 // GO:0008053 // GO:0046580 // GO:0048593 // GO:0048662 // GO:0051646	blastocyst formation // protein targeting to mitochondrion // mitochondrial membrane organization // cell cycle arrest // blood coagulation // mitochondrial fusion // mitochondrial fusion // negative regulation of Ras protein signal transduction // camera-type eye morphogenesis // negative regulation of smooth muscle cell proliferation // mitochondrion localization	GO:0005739 // GO:0005739 // GO:0005741 // GO:0005829 // GO:0015630 // GO:0016021 // GO:0031306	mitochondrion // mitochondrion // mitochondrial outer membrane // cytosol // microtubule cytoskeleton // integral to membrane // intrinsic to mitochondrial outer membrane	GO:0003924 // GO:0005525 // GO:0031625	GTPase activity // GTP binding // ubiquitin protein ligase binding	---	---	16659171
16659200	0.0832308	0.903828	NM_021933	MIIP	migration and invasion inhibitory protein	1p36.22	NM_021933	RefSeq	Homo sapiens migration and invasion inhibitory protein (MIIP), mRNA.	FALSE	Hs.8595	---	---	---	---	---	---	---	---	16659200
16659217	0.908875	0.994859	NM_001243	TNFRSF8	tumor necrosis factor receptor superfamily, member 8	1p36	NM_001243	RefSeq	Homo sapiens tumor necrosis factor receptor superfamily, member 8 (TNFRSF8), transcript variant 1, mRNA.	FALSE	Hs.1314	GO:0007165 // GO:0008285 // GO:0033209 // GO:0042535 // GO:0043065 // GO:0045556 // GO:0051092 // GO:0071260	signal transduction // negative regulation of cell proliferation // tumor necrosis factor-mediated signaling pathway // positive regulation of tumor necrosis factor biosynthetic process // positive regulation of apoptotic process // positive regulation of TRAIL biosynthetic process // positive regulation of NF-kappaB transcription factor activity // cellular response to mechanical stimulus	GO:0005737 // GO:0005886 // GO:0016021	cytoplasm // plasma membrane // integral to membrane	GO:0004888 // GO:0005031	transmembrane signaling receptor activity // tumor necrosis factor-activated receptor activity	---	---	16659217
16659238	0.222739	0.950136	NM_001066	TNFRSF1B	tumor necrosis factor receptor superfamily, member 1B	1p36.22	NM_001066	RefSeq	Homo sapiens tumor necrosis factor receptor superfamily, member 1B (TNFRSF1B), mRNA.	FALSE	Hs.256278	GO:0006915 // GO:0006954 // GO:0033209 // GO:0050728 // GO:0050779	apoptotic process // inflammatory response // tumor necrosis factor-mediated signaling pathway // negative regulation of inflammatory response // RNA destabilization	GO:0005576 // GO:0005886 // GO:0016021 // GO:0045121	extracellular region // plasma membrane // integral to membrane // membrane raft	GO:0005031 // GO:0005515 // GO:0031625	tumor necrosis factor-activated receptor activity // protein binding // ubiquitin protein ligase binding	GenMAPP // GenMAPP // GenMAPP // GenMAPP	Apoptosis // Apoptosis_GenMAPP // Apoptosis_KEGG // Inflammatory_Response_Pathway	16659238
16659251	0.447761	1.04005	NM_015378	VPS13D	vacuolar protein sorting 13 homolog D (S. cerevisiae)	1p36.22	NM_015378	RefSeq	Homo sapiens vacuolar protein sorting 13 homolog D (S. cerevisiae) (VPS13D), transcript variant 1, mRNA.	FALSE	Hs.439381	GO:0008104	protein localization	---	---	---	---	---	---	16659251
16659338	0.669531	1.02015	NR_003025	SNORA59A	small nucleolar RNA, H/ACA box 59A	1p36.21	NR_003025	RefSeq	Homo sapiens small nucleolar RNA, H/ACA box 59A (SNORA59A), small nucleolar RNA.	FALSE	Hs.658450 // Hs.721005	---	---	---	---	---	---	---	---	16659338
16659340	0.0915689	0.931961	---	---	---	---	TCONS_00000840-XLOC_000055	Rinn lincRNA	linc-AADACL4 chr1:+:12587485-12588702	FALSE	---	---	---	---	---	---	---	---	---	16659340
16659343	0.775231	1.02637	NM_001013630	AADACL4	arylacetamide deacetylase-like 4	1p36.21	NM_001013630	RefSeq	Homo sapiens arylacetamide deacetylase-like 4 (AADACL4), mRNA.	FALSE	Hs.209954	---	---	GO:0016021	integral to membrane	GO:0004091	carboxylesterase activity	---	---	16659343
16659349	0.073476	0.854196	NM_001103170	AADACL3	arylacetamide deacetylase-like 3	1p36.21	NM_001103170	RefSeq	Homo sapiens arylacetamide deacetylase-like 3 (AADACL3), transcript variant 1, mRNA.	FALSE	Hs.464705	---	---	---	---	GO:0016787	hydrolase activity	---	---	16659349
16659355	0.0503509	0.828941	---	---	---	---	ENST00000458803	ENSEMBL	ncrna:snoRNA chromosome:GRCh37:1:12799693:12799796:1 gene:ENSG00000238771 gene_biotype:snoRNA transcript_biotype:snoRNA	FALSE	---	---	---	---	---	---	---	---	---	16659355
16659357	0.226131	0.915461	ENST00000288048	C1orf158	chromosome 1 open reading frame 158	1p36.21	ENST00000288048	ENSEMBL	cdna:known chromosome:GRCh37:1:12806163:12823847:1 gene:ENSG00000157330 gene_biotype:protein_coding transcript_biotype:protein_coding	FALSE	Hs.98095	---	---	---	---	---	---	---	---	16659357
16659366	0.0994681	0.910843	NM_001080830	PRAMEF12	PRAME family member 12	1p36.21	NM_001080830	RefSeq	Homo sapiens PRAME family member 12 (PRAMEF12), mRNA.	FALSE	Hs.156406	---	---	---	---	---	---	---	---	16659366
16659371	0.658431	0.852514	BC040902	PRAMEF1	PRAME family member 1	1p36.21	BC040902	GenBank	Homo sapiens PRAME family member 2, mRNA (cDNA clone IMAGE:5743999), complete cds.	FALSE	Hs.454859	---	---	---	---	---	---	---	---	16659371
16659380	0.261504	0.920772	NM_023014	PRAMEF2	PRAME family member 2	1p36.21	NM_023014	RefSeq	Homo sapiens PRAME family member 2 (PRAMEF2), mRNA.	FALSE	Hs.104991	---	---	---	---	---	---	---	---	16659380
16659387	0.321018	0.934083	ENST00000361079	PRAMEF7	PRAME family member 7	1p36.21	ENST00000361079	ENSEMBL	cdna:known chromosome:GRCh37:1:12976450:12980569:1 gene:ENSG00000204510 gene_biotype:protein_coding transcript_biotype:protein_coding	FALSE	Hs.553832	---	---	---	---	---	---	---	---	16659387
16659393	0.749398	1.01174	---	---	---	---	ENST00000384703	ENSEMBL	ncrna:snRNA chromosome:GRCh37:1:12982374:12982480:1 gene:ENSG00000207434 gene_biotype:snRNA transcript_biotype:snRNA	FALSE	---	---	---	---	---	---	---	---	---	16659393
16659395	0.315991	1.07287	NM_001100631	PRAMEF22	PRAME family member 22	1p36.21	NM_001100631	RefSeq	Homo sapiens PRAME family member 22 (PRAMEF22), mRNA.	FALSE	Hs.712522	---	---	---	---	---	---	---	---	16659395
16659404	0.97691	0.950902	---	---	---	---	ENST00000437631	ENSEMBL	havana:lincRNA chromosome:GRCh37:1:13146777:13147256:1 gene:ENSG00000233336 gene_biotype:lincRNA transcript_biotype:lincRNA	FALSE	---	---	---	---	---	---	---	---	---	16659404
16659407	0.603416	0.970116	NM_001013407	PRAMEF5	PRAME family member 5	1p36.21	NM_001013407	RefSeq	Homo sapiens PRAME family member 5 (PRAMEF5), mRNA.	FALSE	Hs.567864	---	---	---	---	---	---	---	---	16659407
16659413	0.347242	0.923291	NM_001098376	PRAMEF15	PRAME family member 15	1p36.21	NM_001098376	RefSeq	Homo sapiens PRAME family member 15 (PRAMEF15), mRNA.	FALSE	Hs.631873	---	---	---	---	---	---	---	---	16659413
16659419	0.532816	0.952781	---	---	---	---	ENST00000432559	ENSEMBL	cdna:known chromosome:GRCh37:1:13429634:13430107:1 gene:ENSG00000228229 gene_biotype:antisense transcript_biotype:antisense	FALSE	---	---	---	---	---	---	---	---	---	16659419
16659422	0.228515	1.07503	NM_001045480	PRAMEF16	PRAME family member 16	1p36.21	NM_001045480	RefSeq	Homo sapiens PRAME family member 16 (PRAMEF16), mRNA.	FALSE	---	---	---	---	---	---	---	---	---	16659422
16659428	0.596222	0.952175	ENST00000332192 // ENST00000332192	PRAMEF20 // PRAMEF21	PRAME family member 20 // PRAME family member 21	1p36.21 // 1p36.21	ENST00000332192	ENSEMBL	cdna:known chromosome:GRCh37:1:13516066:13526943:1 gene:ENSG00000204486 gene_biotype:protein_coding transcript_biotype:protein_coding	FALSE	Hs.700560 // Hs.700561	---	---	---	---	---	---	---	---	16659428
16659434	0.347242	0.923291	NM_001098376	PRAMEF15	PRAME family member 15	1p36.21	NM_001098376	RefSeq	Homo sapiens PRAME family member 15 (PRAMEF15), mRNA.	FALSE	Hs.631873	---	---	---	---	---	---	---	---	16659434
16659440	0.561809	0.951294	---	---	---	---	ENST00000432559	ENSEMBL	cdna:known chromosome:GRCh37:1:13429634:13430107:1 gene:ENSG00000228229 gene_biotype:antisense transcript_biotype:antisense	FALSE	---	---	---	---	---	---	---	---	---	16659440
16659443	0.361145	0.934325	NM_001099851	PRAMEF17	PRAME family member 17	1p36.21	NM_001099851	RefSeq	Homo sapiens PRAME family member 17 (PRAMEF17), mRNA.	FALSE	---	---	---	---	---	---	---	---	---	16659443
16659449	0.120555	0.913977	NM_001099852	PRAMEF20	PRAME family member 20	1p36.21	NM_001099852	RefSeq	Homo sapiens PRAME family member 20 (PRAMEF20), mRNA.	FALSE	Hs.700561	---	---	---	---	---	---	---	---	16659449
16659455	0.000204824	0.839615	---	---	---	---	ENST00000563570	ENSEMBL	cdna:known chromosome:GRCh37:1:13839715:13842765:1 gene:ENSG00000259961 gene_biotype:processed_transcript transcript_biotype:ambiguous_orf	FALSE	---	---	---	---	---	---	---	---	---	16659455
16659459	0.0834729	0.9136	NM_001006624	PDPN	podoplanin	1p36.21	NM_001006624	RefSeq	Homo sapiens podoplanin (PDPN), transcript variant 3, mRNA.	FALSE	Hs.468675	GO:0000902 // GO:0001946 // GO:0006693 // GO:0006833 // GO:0006865 // GO:0006928 // GO:0006954 // GO:0007049 // GO:0007165 // GO:0007399 // GO:0008283 // GO:0008360 // GO:0009790 // GO:0010572 // GO:0015884 // GO:0016337 // GO:0030324 // GO:0030335 // GO:0035239 // GO:0048286 // GO:0051272 // GO:0055093	cell morphogenesis // lymphangiogenesis // prostaglandin metabolic process // water transport // amino acid transport // cellular component movement // inflammatory response // cell cycle // signal transduction // nervous system development // cell proliferation // regulation of cell shape // embryo development // positive regulation of platelet activation // folic acid transport // cell-cell adh…	GO:0001726 // GO:0005886 // GO:0005887 // GO:0016324 // GO:0030027 // GO:0030175 // GO:0031258 // GO:0031527 // GO:0031528 // GO:0032587	ruffle // plasma membrane // integral to plasma membrane // apical plasma membrane // lamellipodium // filopodium // lamellipodium membrane // filopodium membrane // microvillus membrane // ruffle membrane	GO:0005372 // GO:0008517 // GO:0015171 // GO:0015250	water transmembrane transporter activity // folic acid transporter activity // amino acid transmembrane transporter activity // water channel activity	---	---	16659459
16659475	0.593674	0.98099	---	---	---	---	TCONS_00000841-XLOC_000056	Rinn lincRNA	linc-PRDM2 chr1:+:13997964-14001403	FALSE	---	---	---	---	---	---	---	---	---	16659475
16659478	0.385348	1.0314	NM_012231	PRDM2	PR domain containing 2, with ZNF domain	1p36.21	NM_012231	RefSeq	Homo sapiens PR domain containing 2, with ZNF domain (PRDM2), transcript variant 1, mRNA.	FALSE	Hs.371823	GO:0006351 // GO:0006355 // GO:0006355 // GO:0032355	transcription, DNA-dependent // regulation of transcription, DNA-dependent // regulation of transcription, DNA-dependent // response to estradiol stimulus	GO:0005634 // GO:0005634 // GO:0005794	nucleus // nucleus // Golgi apparatus	GO:0003677 // GO:0003700 // GO:0008270 // GO:0008270 // GO:0018024	DNA binding // sequence-specific DNA binding transcription factor activity // zinc ion binding // zinc ion binding // histone-lysine N-methyltransferase activity	---	---	16659478
16659501	0.897036	1.00199	ENST00000412667	C1orf196	chromosome 1 open reading frame 196	---	ENST00000412667	ENSEMBL	cdna:known chromosome:GRCh37:1:14219052:14507087:1 gene:ENSG00000218328 gene_biotype:protein_coding transcript_biotype:protein_coding	FALSE	---	---	---	---	---	---	---	---	---	16659501
16659505	0.58182	1.02399	---	---	---	---	TCONS_00000842-XLOC_000057	Rinn lincRNA	linc-KAZ chr1:+:14531973-14532868	FALSE	---	---	---	---	---	---	---	---	---	16659505
16659508	0.434015	0.951887	NM_201628	KAZN	kazrin, periplakin interacting protein	1p36.21	NM_201628	RefSeq	Homo sapiens kazrin, periplakin interacting protein (KAZN), transcript variant E, mRNA.	FALSE	Hs.368823	GO:0031424	keratinization	GO:0001533 // GO:0005634 // GO:0005730 // GO:0005737 // GO:0030057 // GO:0031965 // GO:0043231	cornified envelope // nucleus // nucleolus // cytoplasm // desmosome // nuclear membrane // intracellular membrane-bounded organelle	---	---	---	---	16659508
16659537	0.964461	1.0071	NM_001136216	TMEM51	transmembrane protein 51	1p36.21	NM_001136216	RefSeq	Homo sapiens transmembrane protein 51 (TMEM51), transcript variant 1, mRNA.	FALSE	Hs.465305	---	---	GO:0016021	integral to membrane	---	---	---	---	16659537
16659545	0.0556943	0.927353	NM_052929	FHAD1	forkhead-associated (FHA) phosphopeptide binding domain 1	1p36.21	NM_052929	RefSeq	Homo sapiens forkhead-associated (FHA) phosphopeptide binding domain 1 (FHAD1), mRNA.	FALSE	Hs.659997	---	---	---	---	---	---	---	---	16659545
16659605	0.231702	0.947882	NM_024329	EFHD2	EF-hand domain family, member D2	1p36.21	NM_024329	RefSeq	Homo sapiens EF-hand domain family, member D2 (EFHD2), mRNA.	FALSE	Hs.465374	---	---	GO:0045121	membrane raft	GO:0005509	calcium ion binding	---	---	16659605
16659612	0.171364	0.916208	NM_007272	CTRC	chymotrypsin C (caldecrin)	1p36.21	NM_007272	RefSeq	Homo sapiens chymotrypsin C (caldecrin) (CTRC), mRNA.	FALSE	Hs.631869	GO:0006508	proteolysis	---	---	GO:0004252 // GO:0008233	serine-type endopeptidase activity // peptidase activity	---	---	16659612
16659623	0.335565	0.944869	NM_033440	CELA2A	chymotrypsin-like elastase family, member 2A	1p36.21	NM_033440	RefSeq	Homo sapiens chymotrypsin-like elastase family, member 2A (CELA2A), mRNA.	FALSE	Hs.631866	GO:0006508	proteolysis	GO:0005576	extracellular region	GO:0004252	serine-type endopeptidase activity	---	---	16659623
16659637	0.0129923	0.776632	NM_015849	CELA2B	chymotrypsin-like elastase family, member 2B	1p36.21	NM_015849	RefSeq	Homo sapiens chymotrypsin-like elastase family, member 2B (CELA2B), mRNA.	FALSE	Hs.631871	GO:0006508	proteolysis	GO:0005576	extracellular region	GO:0004252	serine-type endopeptidase activity	---	---	16659637
16659650	0.936723	1.00259	NM_015291	DNAJC16	DnaJ (Hsp40) homolog, subfamily C, member 16	1p36.1	NM_015291	RefSeq	Homo sapiens DnaJ (Hsp40) homolog, subfamily C, member 16 (DNAJC16), mRNA.	FALSE	Hs.655410	GO:0006457 // GO:0045454	protein folding // cell redox homeostasis	GO:0016021	integral to membrane	GO:0031072 // GO:0051082	heat shock protein binding // unfolded protein binding	---	---	16659650
16659684	0.67749	1.03686	---	---	---	---	ENST00000516057	ENSEMBL	ncrna:snoRNA chromosome:GRCh37:1:15868660:15868799:1 gene:ENSG00000251866 gene_biotype:snoRNA transcript_biotype:snoRNA	FALSE	---	---	---	---	---	---	---	---	---	16659684
16659686	0.295953	1.05569	ENST00000480945 // ENST00000480945	DDI2 // RSC1A1	DNA-damage inducible 1 homolog 2 (S. cerevisiae) // regulatory solute carrier protein, family 1, member 1	1p36.21 // 1p36.1	ENST00000480945	ENSEMBL	cdna:known chromosome:GRCh37:1:15943995:15995539:1 gene:ENSG00000197312 gene_biotype:protein_coding transcript_biotype:protein_coding	FALSE	Hs.239459 // Hs.718857	GO:0006351 // GO:0006355 // GO:0006810 // GO:0050892 // GO:0051051 // GO:0006508	transcription, DNA-dependent // regulation of transcription, DNA-dependent // transport // intestinal absorption // negative regulation of transport // proteolysis	GO:0005624 // GO:0005634 // GO:0005730 // GO:0005794 // GO:0005886 // GO:0005903 // GO:0030054 // GO:0043231	membrane fraction // nucleus // nucleolus // Golgi apparatus // plasma membrane // brush border // cell junction // intracellular membrane-bounded organelle	GO:0008200 // GO:0004190	ion channel inhibitor activity // aspartic-type endopeptidase activity	---	---	16659686
16659704	0.655672	0.986515	NM_015164	PLEKHM2	pleckstrin homology domain containing, family M (with RUN domain) member 2	1p36.21	NM_015164	RefSeq	Homo sapiens pleckstrin homology domain containing, family M (with RUN domain) member 2 (PLEKHM2), mRNA.	FALSE	Hs.646775	GO:0007030	Golgi organization	GO:0005737	cytoplasm	GO:0005515 // GO:0005543 // GO:0019894	protein binding // phospholipid binding // kinesin binding	---	---	16659704
16659727	0.003251	0.897815	NM_207348	SLC25A34	solute carrier family 25, member 34	1p36.21	NM_207348	RefSeq	Homo sapiens solute carrier family 25, member 34 (SLC25A34), mRNA.	FALSE	Hs.631867	GO:0006810	transport	GO:0005743 // GO:0016021	mitochondrial inner membrane // integral to membrane	---	---	---	---	16659727
16659737	0.174153	0.93193	NM_001013641	TMEM82	transmembrane protein 82	1p36.21	NM_001013641	RefSeq	Homo sapiens transmembrane protein 82 (TMEM82), mRNA.	FALSE	Hs.454828	---	---	GO:0016021	integral to membrane	---	---	---	---	16659737
16659746	0.332082	0.952204	ENST00000375771	FBLIM1	filamin binding LIM protein 1	1p36.21	ENST00000375771	ENSEMBL	cdna:known chromosome:GRCh37:1:16083154:16113089:1 gene:ENSG00000162458 gene_biotype:protein_coding transcript_biotype:protein_coding	FALSE	Hs.530101	GO:0008360 // GO:0016337 // GO:0033623 // GO:0034329	regulation of cell shape // cell-cell adhesion // regulation of integrin activation // cell junction assembly	GO:0001725 // GO:0005829 // GO:0005925 // GO:0005938 // GO:0030054 // GO:0043231	stress fiber // cytosol // focal adhesion // cell cortex // cell junction // intracellular membrane-bounded organelle	GO:0008270 // GO:0031005	zinc ion binding // filamin binding	---	---	16659746
16659765	0.821895	0.986145	NM_015001	SPEN	spen homolog, transcriptional regulator (Drosophila)	1p36	NM_015001	RefSeq	Homo sapiens spen homolog, transcriptional regulator (Drosophila) (SPEN), mRNA.	FALSE	Hs.731396	GO:0000122 // GO:0007219 // GO:0044419 // GO:0045892 // GO:0045893 // GO:0050769	negative regulation of transcription from RNA polymerase II promoter // Notch signaling pathway // interspecies interaction between organisms // negative regulation of transcription, DNA-dependent // positive regulation of transcription, DNA-dependent // positive regulation of neurogenesis	GO:0005634 // GO:0005730 // GO:0017053	nucleus // nucleolus // transcriptional repressor complex	GO:0000166 // GO:0001085 // GO:0001191 // GO:0003697 // GO:0003700 // GO:0003714 // GO:0003723 // GO:0005515	nucleotide binding // RNA polymerase II transcription factor binding // RNA polymerase II transcription factor binding transcription factor activity involved in negative regulation of transcription // single-stranded DNA binding // sequence-specific DNA binding transcription factor activity // transcription corepressor activity // RNA binding // protein binding	---	---	16659765
16659786	0.939283	1.03991	---	---	---	---	ENST00000459258	ENSEMBL	ncrna:snoRNA chromosome:GRCh37:1:16237392:16237492:1 gene:ENSG00000238818 gene_biotype:snoRNA transcript_biotype:snoRNA	FALSE	---	---	---	---	---	---	---	---	---	16659786
16659788	0.220854	1.0676	ENST00000329454	C1orf64	chromosome 1 open reading frame 64	1p36.13	ENST00000329454	ENSEMBL	cdna:known chromosome:GRCh37:1:16330731:16335302:1 gene:ENSG00000183888 gene_biotype:protein_coding transcript_biotype:protein_coding	FALSE	Hs.29190	---	---	---	---	---	---	---	---	16659788
16659794	0.921978	1.01628	ENST00000375692	CLCNKA	chloride channel, voltage-sensitive Ka	1p36	ENST00000375692	ENSEMBL	cdna:known chromosome:GRCh37:1:16348366:16360545:1 gene:ENSG00000186510 gene_biotype:protein_coding transcript_biotype:protein_coding	FALSE	Hs.591533	GO:0006810 // GO:0007588	transport // excretion	GO:0005887 // GO:0016021 // GO:0034707	integral to plasma membrane // integral to membrane // chloride channel complex	GO:0005247	voltage-gated chloride channel activity	---	---	16659794
16659825	0.584626	0.949796	NM_000085	CLCNKB	chloride channel, voltage-sensitive Kb	1p36	NM_000085	RefSeq	Homo sapiens chloride channel, voltage-sensitive Kb (CLCNKB), transcript variant 1, mRNA.	FALSE	Hs.352243	GO:0006810 // GO:0007588	transport // excretion	GO:0005887 // GO:0016021 // GO:0034707	integral to plasma membrane // integral to membrane // chloride channel complex	GO:0005247	voltage-gated chloride channel activity	---	---	16659825
16659853	0.426476	0.968907	ENST00000424774	LOC100506484	uncharacterized LOC100506484	---	ENST00000424774	ENSEMBL	cdna:known chromosome:GRCh37:1:16481706:16483824:1 gene:ENSG00000227959 gene_biotype:antisense transcript_biotype:antisense	FALSE	---	---	---	---	---	---	---	---	---	16659853
16659856	0.272084	0.938618	---	---	---	---	ENST00000426353	ENSEMBL	cdna:putative chromosome:GRCh37:1:16485761:16488378:1 gene:ENSG00000224621 gene_biotype:antisense transcript_biotype:antisense	FALSE	---	---	---	---	---	---	---	---	---	16659856
16659859	0.0956272	0.904275	---	---	---	---	TCONS_00000846-XLOC_000061	Rinn lincRNA	linc-C1orf144-2 chr1:+:16510022-16510657	FALSE	---	---	---	---	---	---	---	---	---	16659859
16659862	0.104423	0.863055	ENST00000457809	ARHGEF19-AS1	ARHGEF19 antisense RNA 1 (non-protein coding)	---	ENST00000457809	ENSEMBL	cdna:known chromosome:GRCh37:1:16524349:16524852:1 gene:ENSG00000234166 gene_biotype:antisense transcript_biotype:antisense	FALSE	---	---	---	---	---	---	---	---	---	16659862
16659865	0.375046	1.03081	ENST00000401088	C1orf144	chromosome 1 open reading frame 144	1p36.13	ENST00000401088	ENSEMBL	cdna:known chromosome:GRCh37:1:16693578:16724637:1 gene:ENSG00000055070 gene_biotype:protein_coding transcript_biotype:protein_coding	FALSE	Hs.252967	---	---	---	---	---	---	---	---	16659865
16659881	0.953308	1.00064	NM_018090	NECAP2	NECAP endocytosis associated 2	1p36.13	NM_018090	RefSeq	Homo sapiens NECAP endocytosis associated 2 (NECAP2), transcript variant 1, mRNA.	FALSE	Hs.437385	GO:0006897 // GO:0015031	endocytosis // protein transport	GO:0005622 // GO:0005886 // GO:0005905 // GO:0030125	intracellular // plasma membrane // coated pit // clathrin vesicle coat	---	---	---	---	16659881
16659904	0.887928	1.01099	---	---	---	---	AK097742	GenBank	Homo sapiens cDNA FLJ40423 fis, clone TESTI2038958.	FALSE	---	---	---	---	---	---	---	---	---	16659904
16659907	0.129085	0.889388	---	---	---	---	TCONS_00000848-XLOC_000063	Rinn lincRNA	linc-CROCC-3 chr1:+:16847380-16848264	FALSE	---	---	---	---	---	---	---	---	---	16659907
16659911	0.155067	0.923196	AK093202	LOC100133616	uncharacterized LOC100133616	---	AK093202	GenBank	Homo sapiens cDNA FLJ35883 fis, clone TESTI2008929.	FALSE	---	---	---	---	---	---	---	---	---	16659911
16659916	0.289216	0.966999	NR_037446	MIR3675	microRNA 3675	---	NR_037446	RefSeq	Homo sapiens microRNA 3675 (MIR3675), microRNA.	FALSE	---	---	---	---	---	---	---	---	---	16659916
16659918	0.608396	1.02641	---	---	---	---	AK123071	GenBank	Homo sapiens cDNA FLJ41076 fis, clone ADRGL2002013.	FALSE	---	---	---	---	---	---	---	---	---	16659918
16659921	0.711741	0.962953	NR_027504	MST1P2	macrophage stimulating 1 (hepatocyte growth factor-like) pseudogene 2	1p36.2	NR_027504	RefSeq	Homo sapiens macrophage stimulating 1 (hepatocyte growth factor-like) pseudogene 2 (MST1P2), non-coding RNA.	FALSE	---	---	---	---	---	---	---	---	---	16659921
16659936	0.0357414	0.8975	XM_001715369	LOC729587	UPF0627 protein ENSP00000341061/ENSP00000339743-like	1p36.13	XM_001715369	RefSeq	PREDICTED: Homo sapiens UPF0627 protein ENSP00000341061/ENSP00000339743-like (LOC729587), mRNA.	FALSE	---	---	---	---	---	---	---	---	---	16659936
16659938	0.289216	0.966999	NR_037446	MIR3675	microRNA 3675	---	NR_037446	RefSeq	Homo sapiens microRNA 3675 (MIR3675), microRNA.	FALSE	---	---	---	---	---	---	---	---	---	16659938
16659944	0.989098	0.972144	ENST00000457856	LOC440570	uncharacterized LOC440570	1p36.13	ENST00000457856	ENSEMBL	cdna:putative chromosome:GRCh37:1:17199534:17200587:1 gene:ENSG00000228549 gene_biotype:antisense transcript_biotype:antisense	FALSE	Hs.710283	---	---	---	---	---	---	---	---	16659944
16659951	0.169267	0.939745	NM_014675	CROCC	ciliary rootlet coiled-coil, rootletin	1p36.13	NM_014675	RefSeq	Homo sapiens ciliary rootlet coiled-coil, rootletin (CROCC), mRNA.	FALSE	Hs.309403	GO:0007049 // GO:0008104 // GO:0030030 // GO:0051297	cell cycle // protein localization // cell projection organization // centrosome organization	GO:0005737 // GO:0005813 // GO:0005814 // GO:0005886 // GO:0015629 // GO:0035253	cytoplasm // centrosome // centriole // plasma membrane // actin cytoskeleton // ciliary rootlet	GO:0005198 // GO:0005515 // GO:0019894	structural molecule activity // protein binding // kinesin binding	---	---	16659951
16660006	0.233031	0.93007	---	---	---	---	ENST00000516371	ENSEMBL	ncrna:misc_RNA chromosome:GRCh37:1:17484692:17484779:1 gene:ENSG00000252180 gene_biotype:misc_RNA transcript_biotype:misc_RNA	FALSE	---	---	---	---	---	---	---	---	---	16660006
16660008	0.0471848	0.877457	---	---	---	---	TCONS_00000159-XLOC_000068	Rinn lincRNA	linc-PADI1-1 chr1:+:17516277-17524112	FALSE	---	---	---	---	---	---	---	---	---	16660008
16660014	0.213362	0.938208	NM_013358	PADI1	peptidyl arginine deiminase, type I	1p36.13	NM_013358	RefSeq	Homo sapiens peptidyl arginine deiminase, type I (PADI1), mRNA.	FALSE	Hs.412941	GO:0018101	peptidyl-citrulline biosynthetic process from peptidyl-arginine	GO:0005737	cytoplasm	GO:0004668 // GO:0005509	protein-arginine deiminase activity // calcium ion binding	---	---	16660014
16660038	0.143657	0.943128	NM_016233	PADI3	peptidyl arginine deiminase, type III	1p36.13	NM_016233	RefSeq	Homo sapiens peptidyl arginine deiminase, type III (PADI3), mRNA.	FALSE	Hs.149195	GO:0018101	peptidyl-citrulline biosynthetic process from peptidyl-arginine	GO:0005634 // GO:0005730 // GO:0005737	nucleus // nucleolus // cytoplasm	GO:0004668 // GO:0005509	protein-arginine deiminase activity // calcium ion binding	---	---	16660038
16660057	0.363624	1.05619	NR_039768	MIR3972	microRNA 3972	---	NR_039768	RefSeq	Homo sapiens microRNA 3972 (MIR3972), microRNA.	FALSE	---	---	---	---	---	---	---	---	---	16660057
16660059	0.0945287	0.77366	NM_012387	PADI4	peptidyl arginine deiminase, type IV	1p36.13	NM_012387	RefSeq	Homo sapiens peptidyl arginine deiminase, type IV (PADI4), mRNA.	FALSE	Hs.522969	GO:0006351 // GO:0006355 // GO:0006464 // GO:0016568 // GO:0018101	transcription, DNA-dependent // regulation of transcription, DNA-dependent // cellular protein modification process // chromatin modification // peptidyl-citrulline biosynthetic process from peptidyl-arginine	GO:0005634 // GO:0005737	nucleus // cytoplasm	GO:0004668 // GO:0005509	protein-arginine deiminase activity // calcium ion binding	---	---	16660059
16660081	0.72848	1.01693	NM_207421	PADI6	peptidyl arginine deiminase, type VI	1p36.13	NM_207421	RefSeq	Homo sapiens peptidyl arginine deiminase, type VI (PADI6), mRNA.	FALSE	Hs.531598	GO:0018101	peptidyl-citrulline biosynthetic process from peptidyl-arginine	GO:0005634 // GO:0005737	nucleus // cytoplasm	GO:0004668 // GO:0005509	protein-arginine deiminase activity // calcium ion binding	---	---	16660081
16660101	0.321273	1.05482	---	---	---	---	ENST00000458798	ENSEMBL	ncrna:snoRNA chromosome:GRCh37:1:17776259:17776359:1 gene:ENSG00000239020 gene_biotype:snoRNA transcript_biotype:snoRNA	FALSE	---	---	---	---	---	---	---	---	---	16660101
16660103	0.716766	0.988153	NM_018125	ARHGEF10L	Rho guanine nucleotide exchange factor (GEF) 10-like	1p36.13	NM_018125	RefSeq	Homo sapiens Rho guanine nucleotide exchange factor (GEF) 10-like (ARHGEF10L), transcript variant 1, mRNA.	FALSE	Hs.443460	GO:0032321 // GO:0035023 // GO:0035104 // GO:0051496	positive regulation of Rho GTPase activity // regulation of Rho protein signal transduction // positive regulation of transcription via sterol regulatory element binding // positive regulation of stress fiber assembly	GO:0005737 // GO:0005829	cytoplasm // cytosol	GO:0005089 // GO:0005100	Rho guanyl-nucleotide exchange factor activity // Rho GTPase activator activity	---	---	16660103
16660145	0.0560542	0.901548	---	---	---	---	TCONS_00000852-XLOC_000070	Rinn lincRNA	linc-ACTL8 chr1:+:18044249-18048841	FALSE	---	---	---	---	---	---	---	---	---	16660145
16660151	0.583945	0.975367	NM_030812	ACTL8	actin-like 8	1p36.2-p35	NM_030812	RefSeq	Homo sapiens actin-like 8 (ACTL8), mRNA.	FALSE	Hs.2149	---	---	GO:0005737 // GO:0005856	cytoplasm // cytoskeleton	---	---	---	---	16660151
16660156	0.476421	0.948196	NM_032880	IGSF21	immunoglobin superfamily, member 21	1p36.13	NM_032880	RefSeq	Homo sapiens immunoglobin superfamily, member 21 (IGSF21), mRNA.	FALSE	Hs.212511	---	---	GO:0005576	extracellular region	---	---	---	---	16660156
16660172	0.324823	0.940532	---	---	---	---	TCONS_00000161-XLOC_000071	Rinn lincRNA	linc-KLHDC7A chr1:+:18712322-18715008	FALSE	---	---	---	---	---	---	---	---	---	16660172
16660175	0.241405	0.953625	NM_152375	KLHDC7A	kelch domain containing 7A	1p36.13	NM_152375	RefSeq	Homo sapiens kelch domain containing 7A (KLHDC7A), mRNA.	FALSE	Hs.406913 // Hs.710799	---	---	GO:0016021	integral to membrane	---	---	---	---	16660175
16660182	0.0396055	0.897974	NM_002584	PAX7	paired box 7	1p36.13	NM_002584	RefSeq	Homo sapiens paired box 7 (PAX7), transcript variant 1, mRNA.	FALSE	Hs.113253	GO:0006351 // GO:0006355 // GO:0006916 // GO:0009653 // GO:0014813 // GO:0021527 // GO:0021904 // GO:0043403 // GO:0048663 // GO:0048706 // GO:0051216 // GO:0060415	transcription, DNA-dependent // regulation of transcription, DNA-dependent // anti-apoptosis // anatomical structure morphogenesis // satellite cell commitment // spinal cord association neuron differentiation // dorsal/ventral neural tube patterning // skeletal muscle tissue regeneration // neuron fate commitment // embryonic skeletal system development // cartilage development // muscle tissue …	GO:0005634	nucleus	GO:0003700 // GO:0043565	sequence-specific DNA binding transcription factor activity // sequence-specific DNA binding	---	---	16660182
16660196	0.973768	1.00976	AK096098	LOC284513	uncharacterized LOC284513	1p36.13	AK096098	GenBank	Homo sapiens cDNA FLJ38779 fis, clone LIVER1000126.	FALSE	Hs.660534	---	---	---	---	---	---	---	---	16660196
16660199	0.755202	1.00968	NM_016183	MRTO4	mRNA turnover 4 homolog (S. cerevisiae)	1p36.13	NM_016183	RefSeq	Homo sapiens mRNA turnover 4 homolog (S. cerevisiae) (MRTO4), mRNA.	FALSE	Hs.463797	GO:0042254	ribosome biogenesis	GO:0005634 // GO:0005730 // GO:0031965	nucleus // nucleolus // nuclear membrane	---	---	---	---	16660199
16660212	0.104022	0.935975	NM_001040125	PQLC2	PQ loop repeat containing 2	1p36.13	NM_001040125	RefSeq	Homo sapiens PQ loop repeat containing 2 (PQLC2), transcript variant 1, mRNA.	FALSE	Hs.647620	---	---	GO:0016021	integral to membrane	---	---	---	---	16660212
16660228	0.682962	1.03115	---	---	---	---	TCONS_00000855-XLOC_000076	Rinn lincRNA	linc-C1orf151-2 chr1:+:19658089-19660931	FALSE	---	---	---	---	---	---	---	---	---	16660228
16660231	0.0316724	1.12874	---	---	---	---	ENST00000364739	ENSEMBL	ncrna:snRNA chromosome:GRCh37:1:19837087:19837227:1 gene:ENSG00000201609 gene_biotype:snRNA transcript_biotype:snRNA	FALSE	---	---	---	---	---	---	---	---	---	16660231
16660233	0.968569	1.01255	---	---	---	---	TCONS_00000856-XLOC_000077	Rinn lincRNA	linc-C1orf151-1 chr1:+:19852669-19858268	FALSE	---	---	---	---	---	---	---	---	---	16660233
16660236	0.598484	0.979514	NM_001204083	MINOS1	mitochondrial inner membrane organizing system 1	1p36.13	NM_001204083	RefSeq	Homo sapiens mitochondrial inner membrane organizing system 1 (MINOS1), nuclear gene encoding mitochondrial protein, transcript variant 5, mRNA.	FALSE	Hs.466662	GO:0008150	biological_process	GO:0005739 // GO:0005743 // GO:0016021	mitochondrion // mitochondrial inner membrane // integral to membrane	GO:0003674	molecular_function	---	---	16660236
16660260	0.810724	1.00894	NM_000871	HTR6	5-hydroxytryptamine (serotonin) receptor 6, G protein-coupled	1p36-p35	NM_000871	RefSeq	Homo sapiens 5-hydroxytryptamine (serotonin) receptor 6, G protein-coupled (HTR6), mRNA.	FALSE	Hs.22180	GO:0007187 // GO:0007268	G-protein coupled receptor signaling pathway, coupled to cyclic nucleotide second messenger // synaptic transmission	GO:0005886 // GO:0005887	plasma membrane // integral to plasma membrane	GO:0004969 // GO:0005515	histamine receptor activity // protein binding	GenMAPP // GenMAPP	GPCRDB_Class_A_Rhodopsin-like // Monoamine_GPCRs	16660260
16660269	0.10835	1.09069	NM_015207	OTUD3	OTU domain containing 3	1p36.13	NM_015207	RefSeq	Homo sapiens OTU domain containing 3 (OTUD3), mRNA.	FALSE	Hs.374987	---	---	---	---	---	---	---	---	16660269
16660282	0.641994	0.967053	NM_000929	PLA2G5	phospholipase A2, group V	1p36-p34	NM_000929	RefSeq	Homo sapiens phospholipase A2, group V (PLA2G5), mRNA.	FALSE	Hs.319438	GO:0006644 // GO:0006663 // GO:0016042 // GO:0019370 // GO:0034097 // GO:0050482 // GO:0051591	phospholipid metabolic process // platelet activating factor biosynthetic process // lipid catabolic process // leukotriene biosynthetic process // response to cytokine stimulus // arachidonic acid secretion // response to cAMP	GO:0005576 // GO:0005794 // GO:0005886 // GO:0009986 // GO:0048471	extracellular region // Golgi apparatus // plasma membrane // cell surface // perinuclear region of cytoplasm	GO:0005509 // GO:0008201 // GO:0047498	calcium ion binding // heparin binding // calcium-dependent phospholipase A2 activity	---	---	16660282
16660299	0.767867	0.971656	NM_022819	PLA2G2F	phospholipase A2, group IIF	1p35	NM_022819	RefSeq	Homo sapiens phospholipase A2, group IIF (PLA2G2F), mRNA.	FALSE	Hs.302034	GO:0006644 // GO:0008150 // GO:0016042	phospholipid metabolic process // biological_process // lipid catabolic process	GO:0005576	extracellular region	GO:0004623 // GO:0005509	phospholipase A2 activity // calcium ion binding	---	---	16660299
16660309	0.379361	1.03118	---	---	---	---	TCONS_l2_00001996-XLOC_l2_000092	Broad TUCP	linc-UBXN10 chr1:+:20480830-20487061	FALSE	---	---	---	---	---	---	---	---	---	16660309
16660313	0.435233	1.04102	ENST00000375099	UBXN10	UBX domain protein 10	1p36.12	ENST00000375099	ENSEMBL	cdna:known chromosome:GRCh37:1:20512578:20522541:1 gene:ENSG00000162543 gene_biotype:protein_coding transcript_biotype:protein_coding	FALSE	Hs.432503	---	---	---	---	---	---	---	---	16660313
16660317	0.00294827	0.835035	---	---	---	---	TCONS_00000859-XLOC_000082	Rinn lincRNA	linc-VWA5B1-2 chr1:+:20527033-20529294	FALSE	---	---	---	---	---	---	---	---	---	16660317
16660321	0.056088	0.921193	---	---	---	---	TCONS_00000163-XLOC_000083	Rinn lincRNA	linc-VWA5B1-1 chr1:+:20569587-20571148	FALSE	---	---	---	---	---	---	---	---	---	16660321
16660324	0.0699906	0.908933	NM_001039500	VWA5B1	von Willebrand factor A domain containing 5B1	1p36.12	NM_001039500	RefSeq	Homo sapiens von Willebrand factor A domain containing 5B1 (VWA5B1), mRNA.	FALSE	Hs.205178	---	---	GO:0005576	extracellular region	---	---	---	---	16660324
16660356	0.0778616	0.899637	NM_207334	FAM43B	family with sequence similarity 43, member B	1p36.12	NM_207334	RefSeq	Homo sapiens family with sequence similarity 43, member B (FAM43B), mRNA.	FALSE	Hs.429179	---	---	---	---	---	---	---	---	16660356
16660360	0.272598	0.81937	NM_001785	CDA	cytidine deaminase	1p36.2-p35	NM_001785	RefSeq	Homo sapiens cytidine deaminase (CDA), mRNA.	FALSE	Hs.466910	GO:0006206 // GO:0007166 // GO:0008655 // GO:0009972 // GO:0009972 // GO:0019858 // GO:0030308 // GO:0043097 // GO:0044281 // GO:0045980 // GO:0046898 // GO:0051289 // GO:0055086 // GO:0071217	pyrimidine base metabolic process // cell surface receptor signaling pathway // pyrimidine-containing compound salvage // cytidine deamination // cytidine deamination // cytosine metabolic process // negative regulation of cell growth // pyrimidine nucleoside salvage // small molecule metabolic process // negative regulation of nucleotide metabolic process // response to cycloheximide // protein …	GO:0005576 // GO:0005829 // GO:0005829	extracellular region // cytosol // cytosol	GO:0001882 // GO:0004126 // GO:0004126 // GO:0008270 // GO:0008270 // GO:0042803	nucleoside binding // cytidine deaminase activity // cytidine deaminase activity // zinc ion binding // zinc ion binding // protein homodimerization activity	---	---	16660360
16660367	0.147231	0.903416	NM_032409	PINK1	PTEN induced putative kinase 1	1p36	NM_032409	RefSeq	Homo sapiens PTEN induced putative kinase 1 (PINK1), nuclear gene encoding mitochondrial protein, mRNA.	FALSE	Hs.389171	GO:0000422 // GO:0006468 // GO:0006950 // GO:0007243 // GO:0008219 // GO:0018105 // GO:0031396 // GO:0032226 // GO:0033603 // GO:0043123 // GO:0043254 // GO:0090200	mitochondrion degradation // protein phosphorylation // response to stress // intracellular protein kinase cascade // cell death // peptidyl-serine phosphorylation // regulation of protein ubiquitination // positive regulation of synaptic transmission, dopaminergic // positive regulation of dopamine secretion // positive regulation of I-kappaB kinase/NF-kappaB cascade // regulation of protein com…	GO:0005739 // GO:0005741 // GO:0005829 // GO:0016021	mitochondrion // mitochondrial outer membrane // cytosol // integral to membrane	GO:0000287 // GO:0004674 // GO:0005515 // GO:0005524 // GO:0010857 // GO:0016301 // GO:0031625 // GO:0055131	magnesium ion binding // protein serine/threonine kinase activity // protein binding // ATP binding // calcium-dependent protein kinase activity // kinase activity // ubiquitin protein ligase binding // C3HC4-type RING finger domain binding	---	---	16660367
16660381	0.23747	0.946179	---	---	---	---	ENST00000436642	ENSEMBL	cdna:known chromosome:GRCh37:1:21059373:21060445:1 gene:ENSG00000233069 gene_biotype:antisense transcript_biotype:antisense	FALSE	---	---	---	---	---	---	---	---	---	16660381
16660384	0.0618732	1.20097	---	---	---	---	ENST00000413451	ENSEMBL	cdna:known chromosome:GRCh37:1:21069480:21070455:1 gene:ENSG00000203394 gene_biotype:antisense transcript_biotype:antisense	FALSE	---	---	---	---	---	---	---	---	---	16660384
16660386	0.407415	1.09349	---	---	---	---	ENST00000516105	ENSEMBL	ncrna:snRNA chromosome:GRCh37:1:21167734:21167795:1 gene:ENSG00000251914 gene_biotype:snRNA transcript_biotype:snRNA	FALSE	---	---	---	---	---	---	---	---	---	16660386
16660388	0.373141	0.925836	ENST00000416959	LOC100506824	uncharacterized LOC100506824	---	ENST00000416959	ENSEMBL	cdna:known chromosome:GRCh37:1:21592575:21593744:1 gene:ENSG00000236936 gene_biotype:antisense transcript_biotype:antisense	FALSE	---	---	---	---	---	---	---	---	---	16660388
16660392	0.875223	0.99894	NR_038404	LOC100506801	uncharacterized LOC100506801	1p36.1	NR_038404	RefSeq	Homo sapiens uncharacterized LOC100506801 (LOC100506801), non-coding RNA.	FALSE	---	---	---	---	---	---	---	---	---	16660392
16660396	0.949828	1.02355	---	---	---	---	TCONS_00000165-XLOC_000085	Rinn lincRNA	linc-NBPF3-2 chr1:+:21742814-21743867	FALSE	---	---	---	---	---	---	---	---	---	16660396
16660401	0.677882	1.11142	---	---	---	---	TCONS_00000861-XLOC_000086	Rinn lincRNA	linc-NBPF3-1 chr1:+:21744781-21746509	FALSE	---	---	---	---	---	---	---	---	---	16660401
16660403	0.72127	1.04722	NM_032264	NBPF3	neuroblastoma breakpoint family, member 3	1p36.12	NM_032264	RefSeq	Homo sapiens neuroblastoma breakpoint family, member 3 (NBPF3), transcript variant 1, mRNA.	FALSE	Hs.325422	---	---	GO:0005737	cytoplasm	---	---	---	---	16660403
16660436	0.299387	0.894892	NM_000478	ALPL	alkaline phosphatase, liver/bone/kidney	1p36.12	NM_000478	RefSeq	Homo sapiens alkaline phosphatase, liver/bone/kidney (ALPL), transcript variant 1, mRNA.	FALSE	Hs.75431	GO:0001501 // GO:0003006 // GO:0032496 // GO:0033280 // GO:0046677 // GO:0051384 // GO:0071407 // GO:0071529	skeletal system development // developmental process involved in reproduction // response to lipopolysaccharide // response to vitamin D // response to antibiotic // response to glucocorticoid stimulus // cellular response to organic cyclic compound // cementum mineralization	GO:0005615 // GO:0005886 // GO:0016021 // GO:0031225	extracellular space // plasma membrane // integral to membrane // anchored to membrane	GO:0004035 // GO:0016462 // GO:0046872	alkaline phosphatase activity // pyrophosphatase activity // metal ion binding	---	---	16660436
16660455	0.0300512	0.920801	---	---	---	---	TCONS_00000166-XLOC_000087	Rinn lincRNA	linc-LDLRAD2-2 chr1:+:21912964-21917680	FALSE	---	---	---	---	---	---	---	---	---	16660455
16660458	0.0536367	0.875197	NM_001013693	LDLRAD2	low density lipoprotein receptor class A domain containing 2	1p36.12	NM_001013693	RefSeq	Homo sapiens low density lipoprotein receptor class A domain containing 2 (LDLRAD2), mRNA.	FALSE	Hs.710255	---	---	GO:0016021	integral to membrane	GO:0004872	receptor activity	---	---	16660458
16660468	0.929709	1.00933	NM_007352	CELA3B	chymotrypsin-like elastase family, member 3B	1p36.12	NM_007352	RefSeq	Homo sapiens chymotrypsin-like elastase family, member 3B (CELA3B), mRNA.	FALSE	Hs.728752	GO:0006508 // GO:0008203	proteolysis // cholesterol metabolic process	GO:0005576	extracellular region	GO:0004252 // GO:0008233	serine-type endopeptidase activity // peptidase activity	---	---	16660468
16660481	0.442368	0.956231	---	---	---	---	ENST00000365049	ENSEMBL	ncrna:snRNA chromosome:GRCh37:1:22314309:22314412:1 gene:ENSG00000201919 gene_biotype:snRNA transcript_biotype:snRNA	FALSE	---	---	---	---	---	---	---	---	---	16660481
16660483	0.27536	0.922871	NM_005747	CELA3A	chymotrypsin-like elastase family, member 3A	1p36.12	NM_005747	RefSeq	Homo sapiens chymotrypsin-like elastase family, member 3A (CELA3A), mRNA.	FALSE	Hs.181289	GO:0006508 // GO:0007586 // GO:0008203	proteolysis // digestion // cholesterol metabolic process	---	---	GO:0004252	serine-type endopeptidase activity	---	---	16660483
16660495	0.102663	0.87073	---	---	---	---	ENST00000364403	ENSEMBL	ncrna:snRNA chromosome:GRCh37:1:22337478:22337581:1 gene:ENSG00000201273 gene_biotype:snRNA transcript_biotype:snRNA	FALSE	---	---	---	---	---	---	---	---	---	16660495
16660497	0.197842	1.17955	NR_023918	LINC00339	long intergenic non-protein coding RNA 339	1p36.12	NR_023918	RefSeq	Homo sapiens long intergenic non-protein coding RNA 339 (LINC00339), transcript variant 1, non-coding RNA.	FALSE	Hs.279842	---	---	---	---	---	---	---	---	16660497
16660503	0.128331	1.04825	NM_001791	CDC42	cell division cycle 42 (GTP binding protein, 25kDa)	1p36.1	NM_001791	RefSeq	Homo sapiens cell division cycle 42 (GTP binding protein, 25kDa) (CDC42), transcript variant 1, mRNA.	FALSE	Hs.467637	GO:0003334 // GO:0006184 // GO:0007030 // GO:0007088 // GO:0007097 // GO:0007163 // GO:0007173 // GO:0007264 // GO:0007264 // GO:0007411 // GO:0007596 // GO:0010628 // GO:0010629 // GO:0030036 // GO:0030225 // GO:0031069 // GO:0031274 // GO:0031295 // GO:0031333 // GO:0031424 // GO:0031647 // GO:0033138 // GO:0034332 // GO:0034613 // GO:0035088 // GO:0035264 // GO:0042059 // GO:0042176 // GO:0042…	keratinocyte development // GTP catabolic process // Golgi organization // regulation of mitosis // nuclear migration // establishment or maintenance of cell polarity // epidermal growth factor receptor signaling pathway // small GTPase mediated signal transduction // small GTPase mediated signal transduction // axon guidance // blood coagulation // positive regulation of gene expression // negat…	GO:0000139 // GO:0000139 // GO:0005737 // GO:0005815 // GO:0005829 // GO:0005886 // GO:0005886 // GO:0005886 // GO:0030141 // GO:0030175 // GO:0030496 // GO:0042995 // GO:0043005 // GO:0043025 // GO:0045177 // GO:0051233 // GO:0072686	Golgi membrane // Golgi membrane // cytoplasm // microtubule organizing center // cytosol // plasma membrane // plasma membrane // plasma membrane // secretory granule // filopodium // midbody // cell projection // neuron projection // neuronal cell body // apical part of cell // spindle midzone // mitotic spindle	GO:0003924 // GO:0003924 // GO:0005515 // GO:0005525 // GO:0019901 // GO:0019901 // GO:0030742 // GO:0031435 // GO:0031996	GTPase activity // GTPase activity // protein binding // GTP binding // protein kinase binding // protein kinase binding // GTP-dependent protein binding // mitogen-activated protein kinase kinase kinase binding // thioesterase binding	GenMAPP // GenMAPP	G13_Signaling_Pathway // Integrin-mediated_cell_adhesion_KEGG	16660503
16660518	0.0153705	1.1447	---	---	---	---	AF086337	GenBank	Homo sapiens full length insert cDNA clone ZD58F06.	FALSE	---	---	---	---	---	---	---	---	---	16660518
16660521	0.11828	0.901472	---	---	---	---	TCONS_00001956-XLOC_000090	Rinn lincRNA	linc-ZBTB40 chr1:+:22583494-22584433	FALSE	---	---	---	---	---	---	---	---	---	16660521
16660527	0.170103	1.0833	NM_001083621	ZBTB40	zinc finger and BTB domain containing 40	1p36	NM_001083621	RefSeq	Homo sapiens zinc finger and BTB domain containing 40 (ZBTB40), transcript variant 1, mRNA.	FALSE	Hs.418966	GO:0006351 // GO:0006355 // GO:0006974 // GO:0030282	transcription, DNA-dependent // regulation of transcription, DNA-dependent // response to DNA damage stimulus // bone mineralization	GO:0005634	nucleus	GO:0003674 // GO:0003677 // GO:0008270	molecular_function // DNA binding // zinc ion binding	---	---	16660527
16660552	0.906435	1.0111	ENST00000438551	ZBTB40-IT1	ZBTB40 intronic transcript 1 (non-protein coding)	---	ENST00000438551	ENSEMBL	havana:sense_intronic chromosome:GRCh37:1:22843967:22846201:1 gene:ENSG00000237200 gene_biotype:sense_intronic transcript_biotype:sense_intronic	FALSE	---	---	---	---	---	---	---	---	---	16660552
16660555	0.0207058	0.901437	NM_020526	EPHA8	EPH receptor A8	1p36.12	NM_020526	RefSeq	Homo sapiens EPH receptor A8 (EPHA8), transcript variant 1, mRNA.	FALSE	Hs.283613	GO:0006929 // GO:0007155 // GO:0007411 // GO:0016322 // GO:0030155 // GO:0031175 // GO:0033628 // GO:0043410 // GO:0043552 // GO:0046777 // GO:0048013	substrate-dependent cell migration // cell adhesion // axon guidance // neuron remodeling // regulation of cell adhesion // neuron projection development // regulation of cell adhesion mediated by integrin // positive regulation of MAPK cascade // positive regulation of phosphatidylinositol 3-kinase activity // protein autophosphorylation // ephrin receptor signaling pathway	GO:0005887 // GO:0031901 // GO:0043005	integral to plasma membrane // early endosome membrane // neuron projection	GO:0005004 // GO:0005524	GPI-linked ephrin receptor activity // ATP binding	---	---	16660555
16660575	0.013585	1.16958	ENST00000374642	C1QA	complement component 1, q subcomponent, A chain	1p36.12	ENST00000374642	ENSEMBL	cdna:known chromosome:GRCh37:1:22962999:22966101:1 gene:ENSG00000173372 gene_biotype:protein_coding transcript_biotype:protein_coding	FALSE	Hs.632379	GO:0006956 // GO:0006958 // GO:0007267 // GO:0045087	complement activation // complement activation, classical pathway // cell-cell signaling // innate immune response	GO:0005576 // GO:0005581 // GO:0005602	extracellular region // collagen // complement component C1 complex	---	---	---	---	16660575
16660581	0.0401532	0.925926	ENST00000374637	C1QC	complement component 1, q subcomponent, C chain	1p36.11	ENST00000374637	ENSEMBL	cdna:known chromosome:GRCh37:1:22970146:22974380:1 gene:ENSG00000159189 gene_biotype:protein_coding transcript_biotype:protein_coding	FALSE	Hs.467753	GO:0006955 // GO:0006956 // GO:0006958 // GO:0030853 // GO:0045087 // GO:0045650	immune response // complement activation // complement activation, classical pathway // negative regulation of granulocyte differentiation // innate immune response // negative regulation of macrophage differentiation	GO:0005576 // GO:0005576 // GO:0005581	extracellular region // extracellular region // collagen	---	---	---	---	16660581
16660587	0.525819	1.03558	NM_000491	C1QB	complement component 1, q subcomponent, B chain	1p36.12	NM_000491	RefSeq	Homo sapiens complement component 1, q subcomponent, B chain (C1QB), mRNA.	FALSE	Hs.8986	GO:0006956 // GO:0006958 // GO:0007420 // GO:0007568 // GO:0045087 // GO:0048839 // GO:0051384	complement activation // complement activation, classical pathway // brain development // aging // innate immune response // inner ear development // response to glucocorticoid stimulus	GO:0005576 // GO:0005581 // GO:0005602	extracellular region // collagen // complement component C1 complex	GO:0042803	protein homodimerization activity	---	---	16660587
16660594	0.563017	0.948821	---	---	---	---	TCONS_00000864-XLOC_000091	Rinn lincRNA	linc-EPHB2 chr1:+:23007532-23008941	FALSE	---	---	---	---	---	---	---	---	---	16660594
16660596	0.607104	0.976374	NM_017449	EPHB2	EPH receptor B2	1p36.1-p35	NM_017449	RefSeq	Homo sapiens EPH receptor B2 (EPHB2), transcript variant 1, mRNA.	FALSE	Hs.523329	GO:0001525 // GO:0001655 // GO:0006468 // GO:0007399 // GO:0007411 // GO:0007411 // GO:0007413 // GO:0016310 // GO:0018108 // GO:0022038 // GO:0042472 // GO:0048013 // GO:0050878 // GO:0051965 // GO:0060021 // GO:0060996 // GO:0060997 // GO:0071679	angiogenesis // urogenital system development // protein phosphorylation // nervous system development // axon guidance // axon guidance // axonal fasciculation // phosphorylation // peptidyl-tyrosine phosphorylation // corpus callosum development // inner ear morphogenesis // ephrin receptor signaling pathway // regulation of body fluid levels // positive regulation of synapse assembly // palate…	GO:0005887 // GO:0016021 // GO:0030424 // GO:0030425	integral to plasma membrane // integral to membrane // axon // dendrite	GO:0004713 // GO:0005003 // GO:0005005 // GO:0005005 // GO:0005524	protein tyrosine kinase activity // ephrin receptor activity // transmembrane-ephrin receptor activity // transmembrane-ephrin receptor activity // ATP binding	---	---	16660596
16660620	0.971508	1.00674	NR_039832	MIR4684	microRNA 4684	---	NR_039832	RefSeq	Homo sapiens microRNA 4684 (MIR4684), microRNA.	FALSE	---	---	---	---	---	---	---	---	---	16660620
16660624	0.138336	1.04957	NM_001009999	KDM1A	lysine (K)-specific demethylase 1A	1p36.12	NM_001009999	RefSeq	Homo sapiens lysine (K)-specific demethylase 1A (KDM1A), transcript variant 1, mRNA.	FALSE	Hs.591518	GO:0000122 // GO:0000122 // GO:0006351 // GO:0006357 // GO:0006482 // GO:0007275 // GO:0007596 // GO:0032091 // GO:0033169 // GO:0034720 // GO:0043066 // GO:0043392 // GO:0043433 // GO:0043433 // GO:0043518 // GO:0045892 // GO:0045944 // GO:0051091 // GO:0055001 // GO:0055114	negative regulation of transcription from RNA polymerase II promoter // negative regulation of transcription from RNA polymerase II promoter // transcription, DNA-dependent // regulation of transcription from RNA polymerase II promoter // protein demethylation // multicellular organismal development // blood coagulation // negative regulation of protein binding // histone H3-K9 demethylation // h…	GO:0000790 // GO:0000790 // GO:0005634 // GO:0005654 // GO:0005667	nuclear chromatin // nuclear chromatin // nucleus // nucleoplasm // transcription factor complex	GO:0002039 // GO:0003682 // GO:0005515 // GO:0008134 // GO:0016491 // GO:0019899 // GO:0030374 // GO:0032451 // GO:0032452 // GO:0032453 // GO:0032454 // GO:0034648 // GO:0043426 // GO:0044212 // GO:0050660 // GO:0050681	p53 binding // chromatin binding // protein binding // transcription factor binding // oxidoreductase activity // enzyme binding // ligand-dependent nuclear receptor transcription coactivator activity // demethylase activity // histone demethylase activity // histone demethylase activity (H3-K4 specific) // histone demethylase activity (H3-K9 specific) // histone demethylase activity (H3-dimethyl…	---	---	16660624
16660648	0.610906	1.05704	NR_036057	MIR3115	microRNA 3115	---	NR_036057	RefSeq	Homo sapiens microRNA 3115 (MIR3115), microRNA.	FALSE	---	---	---	---	---	---	---	---	---	16660648
16660650	0.467881	0.941894	---	---	---	---	ENST00000384208	ENSEMBL	ncrna:snRNA chromosome:GRCh37:1:23489197:23489303:1 gene:ENSG00000206935 gene_biotype:snRNA transcript_biotype:snRNA	FALSE	---	---	---	---	---	---	---	---	---	16660650
16660652	0.846182	1.01134	---	---	---	---	ENST00000516769	ENSEMBL	ncrna:snRNA chromosome:GRCh37:1:23490446:23490546:1 gene:ENSG00000252578 gene_biotype:snRNA transcript_biotype:snRNA	FALSE	---	---	---	---	---	---	---	---	---	16660652
16660654	0.810869	1.01403	NR_033690	C1orf213	chromosome 1 open reading frame 213	1p36.12	NR_033690	RefSeq	Homo sapiens chromosome 1 open reading frame 213 (C1orf213), transcript variant 1, non-coding RNA.	FALSE	Hs.61884	---	---	---	---	---	---	---	---	16660654
16660664	0.81271	1.02657	BC041472	MDS2	myelodysplastic syndrome 2 translocation associated	1p36	BC041472	GenBank	Homo sapiens myelodysplastic syndrome 2 translocation associated, mRNA (cDNA clone IMAGE:5229269).	FALSE	Hs.523369	---	---	---	---	---	---	---	---	16660664
16660673	0.114184	1.14967	NM_000975	RPL11	ribosomal protein L11	1p36.1-p35	NM_000975	RefSeq	Homo sapiens ribosomal protein L11 (RPL11), transcript variant 1, mRNA.	FALSE	Hs.719951	GO:0000184 // GO:0006364 // GO:0006412 // GO:0006412 // GO:0006412 // GO:0006413 // GO:0006414 // GO:0006415 // GO:0006605 // GO:0006614 // GO:0010467 // GO:0016032 // GO:0016070 // GO:0016071 // GO:0019058 // GO:0019083 // GO:0034504 // GO:0042273 // GO:0044267	nuclear-transcribed mRNA catabolic process, nonsense-mediated decay // rRNA processing // translation // translation // translation // translational initiation // translational elongation // translational termination // protein targeting // SRP-dependent cotranslational protein targeting to membrane // gene expression // viral reproduction // RNA metabolic process // mRNA metabolic process // vir…	GO:0005730 // GO:0005829 // GO:0005840 // GO:0022625	nucleolus // cytosol // ribosome // cytosolic large ribosomal subunit	GO:0003723 // GO:0003735 // GO:0003735 // GO:0005515 // GO:0019843	RNA binding // structural constituent of ribosome // structural constituent of ribosome // protein binding // rRNA binding	---	---	16660673
16660685	0.0903749	1.0744	ENST00000418390	TCEB3	transcription elongation factor B (SIII), polypeptide 3 (110kDa, elongin A)	1p36.1	ENST00000418390	ENSEMBL	cdna:known chromosome:GRCh37:1:24069645:24088549:1 gene:ENSG00000011007 gene_biotype:protein_coding transcript_biotype:protein_coding	FALSE	Hs.15535	GO:0006357 // GO:0006366 // GO:0006368 // GO:0010467 // GO:0016032 // GO:0050434	regulation of transcription from RNA polymerase II promoter // transcription from RNA polymerase II promoter // transcription elongation from RNA polymerase II promoter // gene expression // viral reproduction // positive regulation of viral transcription	GO:0005654 // GO:0008023 // GO:0016021	nucleoplasm // transcription elongation factor complex // integral to membrane	GO:0003677	DNA binding	---	---	16660685
16660700	0.21771	1.12025	NM_020362	PITHD1	PITH (C-terminal proteasome-interacting domain of thioredoxin-like) domain containing 1	1p36.11	NM_020362	RefSeq	Homo sapiens PITH (C-terminal proteasome-interacting domain of thioredoxin-like) domain containing 1 (PITHD1), mRNA.	FALSE	Hs.31819	---	---	---	---	---	---	---	---	16660700
16660713	0.202926	0.929304	ENST00000374514	LYPLA2	lysophospholipase II	1p36.11	ENST00000374514	ENSEMBL	cdna:known chromosome:GRCh37:1:24117460:24122029:1 gene:ENSG00000011009 gene_biotype:protein_coding transcript_biotype:protein_coding	FALSE	Hs.533479	GO:0006631	fatty acid metabolic process	GO:0005737	cytoplasm	GO:0016787	hydrolase activity	---	---	16660713
16660732	0.208479	0.918482	---	---	---	---	ENST00000458849	ENSEMBL	ncrna:snoRNA chromosome:GRCh37:1:24208745:24208842:1 gene:ENSG00000238538 gene_biotype:snoRNA transcript_biotype:snoRNA	FALSE	---	---	---	---	---	---	---	---	---	16660732
16660734	0.327146	0.925473	NR_039615	MIR378F	microRNA 378f	---	NR_039615	RefSeq	Homo sapiens microRNA 378f (MIR378F), microRNA.	FALSE	---	---	---	---	---	---	---	---	---	16660734
16660736	0.666104	1.05396	NM_017761	PNRC2	proline-rich nuclear receptor coactivator 2	1p36.11	NM_017761	RefSeq	Homo sapiens proline-rich nuclear receptor coactivator 2 (PNRC2), mRNA.	FALSE	Hs.7862 // Hs.512636	GO:0000184 // GO:0006351 // GO:0006355 // GO:0031087	nuclear-transcribed mRNA catabolic process, nonsense-mediated decay // transcription, DNA-dependent // regulation of transcription, DNA-dependent // deadenylation-independent decapping of nuclear-transcribed mRNA	GO:0000932 // GO:0005634	cytoplasmic mRNA processing body // nucleus	GO:0005515	protein binding	---	---	16660736
16660742	0.0219937	0.875054	---	---	---	---	TCONS_00000867-XLOC_000095	Rinn lincRNA	linc-GRHL3-4 chr1:+:24348318-24350190	FALSE	---	---	---	---	---	---	---	---	---	16660742
16660745	0.634634	0.968843	NM_152372	MYOM3	myomesin family, member 3	1p36.11	NM_152372	RefSeq	Homo sapiens myomesin family, member 3 (MYOM3), mRNA.	FALSE	Hs.523413	---	---	GO:0031430	M band	GO:0042803	protein homodimerization activity	---	---	16660745
16660749	0.716051	0.984948	AK125972	MYOM3	myomesin family, member 3	1p36.11	AK125972	GenBank	Homo sapiens cDNA FLJ43984 fis, clone TESTI4018886, weakly similar to M-protein, striated muscle.	FALSE	Hs.523413	---	---	GO:0031430	M band	GO:0042803	protein homodimerization activity	---	---	16660749
16660753	0.0857854	0.871287	---	---	---	---	TCONS_00000004-XLOC_000098	Rinn lincRNA	linc-GRHL3-1 chr1:+:24526729-24538180	FALSE	---	---	---	---	---	---	---	---	---	16660753
16660757	0.191129	0.899098	NM_198173	GRHL3	grainyhead-like 3 (Drosophila)	1p36.11	NM_198173	RefSeq	Homo sapiens grainyhead-like 3 (Drosophila) (GRHL3), transcript variant 2, mRNA.	FALSE	Hs.657920	GO:0001736 // GO:0007389 // GO:0007398 // GO:0007417 // GO:0008544 // GO:0032321 // GO:0032956 // GO:0042060 // GO:0045944 // GO:0090103 // GO:0090179	establishment of planar polarity // pattern specification process // ectoderm development // central nervous system development // epidermis development // positive regulation of Rho GTPase activity // regulation of actin cytoskeleton organization // wound healing // positive regulation of transcription from RNA polymerase II promoter // cochlea morphogenesis // planar cell polarity pathway invol…	GO:0005634	nucleus	GO:0000981 // GO:0003677	sequence-specific DNA binding RNA polymerase II transcription factor activity // DNA binding	---	---	16660757
16660785	0.308991	1.04796	NM_020448	NIPAL3	NIPA-like domain containing 3	1p36.12-p35.1	NM_020448	RefSeq	Homo sapiens NIPA-like domain containing 3 (NIPAL3), mRNA.	FALSE	Hs.523442	---	---	GO:0016021	integral to membrane	---	---	---	---	16660785
16660810	0.863291	1.02723	NM_001251978	RCAN3	RCAN family member 3	1p35.3-p33	NM_001251978	RefSeq	Homo sapiens RCAN family member 3 (RCAN3), transcript variant 3, mRNA.	FALSE	Hs.656799	GO:0009653 // GO:0019722	anatomical structure morphogenesis // calcium-mediated signaling	---	---	GO:0000166 // GO:0003723 // GO:0031013	nucleotide binding // RNA binding // troponin I binding	---	---	16660810
16660822	0.162428	0.909161	ENST00000374392	C1orf130	chromosome 1 open reading frame 130	1p36.11	ENST00000374392	ENSEMBL	cdna:known chromosome:GRCh37:1:24882602:24935816:1 gene:ENSG00000184454 gene_biotype:protein_coding transcript_biotype:protein_coding	FALSE	Hs.200253	---	---	GO:0016021	integral to membrane	---	---	---	---	16660822
16660828	0.576308	0.950118	NM_005839	SRRM1	serine/arginine repetitive matrix 1	1p36.11	NM_005839	RefSeq	Homo sapiens serine/arginine repetitive matrix 1 (SRRM1), mRNA.	FALSE	Hs.18192	GO:0000375 // GO:0000398 // GO:0000398 // GO:0006366 // GO:0006369 // GO:0006406 // GO:0008380 // GO:0010467 // GO:0031124	RNA splicing, via transesterification reactions // nuclear mRNA splicing, via spliceosome // nuclear mRNA splicing, via spliceosome // transcription from RNA polymerase II promoter // termination of RNA polymerase II transcription // mRNA export from nucleus // RNA splicing // gene expression // mRNA 3'-end processing	GO:0005634 // GO:0005654 // GO:0005829 // GO:0016363 // GO:0016607 // GO:0071013	nucleus // nucleoplasm // cytosol // nuclear matrix // nuclear speck // catalytic step 2 spliceosome	GO:0003677 // GO:0003723	DNA binding // RNA binding	---	---	16660828
16660863	0.934824	1.00284	NM_013943	CLIC4	chloride intracellular channel 4	1p36.11	NM_013943	RefSeq	Homo sapiens chloride intracellular channel 4 (CLIC4), nuclear gene encoding mitochondrial protein, mRNA.	FALSE	Hs.440544	GO:0006821 // GO:0006821 // GO:0030154 // GO:0030216 // GO:0030336 // GO:0035088 // GO:0051493 // GO:0071277	chloride transport // chloride transport // cell differentiation // keratinocyte differentiation // negative regulation of cell migration // establishment or maintenance of apical/basal cell polarity // regulation of cytoskeleton organization // cellular response to calcium ion	GO:0005622 // GO:0005737 // GO:0005739 // GO:0005813 // GO:0005829 // GO:0005886 // GO:0005902 // GO:0005911 // GO:0009986 // GO:0015629 // GO:0015630 // GO:0016363 // GO:0030496 // GO:0030659 // GO:0034707 // GO:0045177 // GO:0048471	intracellular // cytoplasm // mitochondrion // centrosome // cytosol // plasma membrane // microvillus // cell-cell junction // cell surface // actin cytoskeleton // microtubule cytoskeleton // nuclear matrix // midbody // cytoplasmic vesicle membrane // chloride channel complex // apical part of cell // perinuclear region of cytoplasm	GO:0005247 // GO:0005254 // GO:0005515	voltage-gated chloride channel activity // chloride channel activity // protein binding	---	---	16660863
16660876	0.993203	0.990833	---	---	---	---	ENST00000410560	ENSEMBL	ncrna:miRNA chromosome:GRCh37:1:25236634:25236727:1 gene:ENSG00000222492 gene_biotype:miRNA transcript_biotype:miRNA	FALSE	---	---	---	---	---	---	---	---	---	16660876
16660878	0.596831	1.02231	---	---	---	---	ENST00000456316	ENSEMBL	cdna:known chromosome:GRCh37:1:25287836:25289588:1 gene:ENSG00000229162 gene_biotype:antisense transcript_biotype:antisense	FALSE	---	---	---	---	---	---	---	---	---	16660878
16660882	0.320758	0.956534	NR_039623	MIR4425	microRNA 4425	---	NR_039623	RefSeq	Homo sapiens microRNA 4425 (MIR4425), microRNA.	FALSE	---	---	---	---	---	---	---	---	---	16660882
16660884	0.0632662	0.885017	---	---	---	---	TCONS_00001961-XLOC_000099	Rinn lincRNA	linc-RHD-2 chr1:+:25367663-25373839	FALSE	---	---	---	---	---	---	---	---	---	16660884
16660888	0.011112	0.80044	---	---	---	---	TCONS_00000168-XLOC_000100	Rinn lincRNA	linc-RHD-1 chr1:+:25534629-25535360	FALSE	---	---	---	---	---	---	---	---	---	16660888
16660891	0.765721	0.982616	NM_016124	RHD	Rh blood group, D antigen	1p36.11	NM_016124	RefSeq	Homo sapiens Rh blood group, D antigen (RHD), transcript variant 1, mRNA.	FALSE	Hs.449968	---	---	GO:0005887 // GO:0016021	integral to plasma membrane // integral to membrane	---	---	---	---	16660891
16660906	0.285543	1.04248	ENST00000374358	TMEM50A	transmembrane protein 50A	1p36.11	ENST00000374358	ENSEMBL	cdna:known chromosome:GRCh37:1:25664408:25688852:1 gene:ENSG00000183726 gene_biotype:protein_coding transcript_biotype:protein_coding	FALSE	Hs.705699	---	---	GO:0005783 // GO:0016021	endoplasmic reticulum // integral to membrane	---	---	---	---	16660906
16660917	0.18886	1.10395	---	---	---	---	ENST00000516706	ENSEMBL	ncrna:snRNA chromosome:GRCh37:1:25667462:25667525:1 gene:ENSG00000252515 gene_biotype:snRNA transcript_biotype:snRNA	FALSE	---	---	---	---	---	---	---	---	---	16660917
16660919	0.935683	1.0001	NM_018202	TMEM57	transmembrane protein 57	1p36.11|1p36.11	NM_018202	RefSeq	Homo sapiens transmembrane protein 57 (TMEM57), mRNA.	FALSE	Hs.189782	GO:0007420 // GO:0008150	brain development // biological_process	GO:0005634 // GO:0016021 // GO:0030424 // GO:0031965 // GO:0044306 // GO:0044456	nucleus // integral to membrane // axon // nuclear membrane // neuron projection terminus // synapse part	GO:0003674	molecular_function	---	---	16660919
16660933	0.637052	1.04712	NM_015627	LDLRAP1	low density lipoprotein receptor adaptor protein 1	1p36-p35	NM_015627	RefSeq	Homo sapiens low density lipoprotein receptor adaptor protein 1 (LDLRAP1), mRNA.	FALSE	Hs.590911	GO:0006810 // GO:0006898 // GO:0008203 // GO:0009967 // GO:0031623 // GO:0042632 // GO:0042982 // GO:0043393 // GO:0048260 // GO:0090003 // GO:0090118 // GO:0090205	transport // receptor-mediated endocytosis // cholesterol metabolic process // positive regulation of signal transduction // receptor internalization // cholesterol homeostasis // amyloid precursor protein metabolic process // regulation of protein binding // positive regulation of receptor-mediated endocytosis // regulation of establishment of protein localization in plasma membrane // receptor-…	GO:0005769 // GO:0005829 // GO:0005883 // GO:0009898 // GO:0009925 // GO:0030121 // GO:0030122 // GO:0030424 // GO:0055037	early endosome // cytosol // neurofilament // internal side of plasma membrane // basal plasma membrane // AP-1 adaptor complex // AP-2 adaptor complex // axon // recycling endosome	GO:0001540 // GO:0001784 // GO:0005515 // GO:0005546 // GO:0030159 // GO:0030276 // GO:0035591 // GO:0035612 // GO:0035615 // GO:0050750	beta-amyloid binding // phosphotyrosine binding // protein binding // phosphatidylinositol-4,5-bisphosphate binding // receptor signaling complex scaffold activity // clathrin binding // signaling adaptor activity // AP-2 adaptor complex binding // clathrin adaptor activity // low-density lipoprotein particle receptor binding	---	---	16660933
16660950	0.837683	0.99093	---	---	---	---	TCONS_00000169-XLOC_000101	Rinn lincRNA	linc-MAN1C1 chr1:+:25907968-25916847	FALSE	---	---	---	---	---	---	---	---	---	16660950
16660953	0.88999	1.00469	ENST00000374332	MAN1C1	mannosidase, alpha, class 1C, member 1	1p35	ENST00000374332	ENSEMBL	cdna:known chromosome:GRCh37:1:25943959:26112698:1 gene:ENSG00000117643 gene_biotype:protein_coding transcript_biotype:protein_coding	FALSE	Hs.197043	GO:0006487 // GO:0018279 // GO:0043687 // GO:0044267	protein N-linked glycosylation // protein N-linked glycosylation via asparagine // post-translational protein modification // cellular protein metabolic process	GO:0000139 // GO:0030173	Golgi membrane // integral to Golgi membrane	GO:0004571 // GO:0005509	mannosyl-oligosaccharide 1,2-alpha-mannosidase activity // calcium ion binding	---	---	16660953
16660976	0.0206958	0.901926	NM_020451	SEPN1	selenoprotein N, 1	1p36.13	NM_020451	RefSeq	Homo sapiens selenoprotein N, 1 (SEPN1), transcript variant 1, mRNA.	FALSE	Hs.323396	GO:0008150	biological_process	GO:0005576 // GO:0005789	extracellular region // endoplasmic reticulum membrane	GO:0003674 // GO:0005515	molecular_function // protein binding	---	---	16660976
16660992	0.496829	0.952498	NM_019557	FAM54B	family with sequence similarity 54, member B	1p36.11	NM_019557	RefSeq	Homo sapiens family with sequence similarity 54, member B (FAM54B), transcript variant 1, mRNA.	FALSE	Hs.149305	---	---	---	---	---	---	---	---	16660992
16661023	0.741219	1.02243	---	---	---	---	ENST00000384572	ENSEMBL	ncrna:misc_RNA chromosome:GRCh37:1:26203987:26204096:1 gene:ENSG00000207302 gene_biotype:misc_RNA transcript_biotype:misc_RNA	FALSE	---	---	---	---	---	---	---	---	---	16661023
16661025	0.324167	0.904448	---	---	---	---	ENST00000384508	ENSEMBL	ncrna:snRNA chromosome:GRCh37:1:26290688:26290791:1 gene:ENSG00000207237 gene_biotype:snRNA transcript_biotype:snRNA	FALSE	---	---	---	---	---	---	---	---	---	16661025
16661027	0.934052	1.01519	---	---	---	---	ENST00000516381	ENSEMBL	ncrna:snoRNA chromosome:GRCh37:1:26332497:26332621:1 gene:ENSG00000252190 gene_biotype:snoRNA transcript_biotype:snoRNA	FALSE	---	---	---	---	---	---	---	---	---	16661027
16661029	0.822606	0.978542	---	---	---	---	ENST00000516882	ENSEMBL	ncrna:snoRNA chromosome:GRCh37:1:26332707:26332790:1 gene:ENSG00000252691 gene_biotype:snoRNA transcript_biotype:snoRNA	FALSE	---	---	---	---	---	---	---	---	---	16661029
16661031	0.683221	1.01762	NM_004455	EXTL1	exostoses (multiple)-like 1	1p36.1	NM_004455	RefSeq	Homo sapiens exostoses (multiple)-like 1 (EXTL1), mRNA.	FALSE	Hs.150956	GO:0001501 // GO:0006486	skeletal system development // protein glycosylation	GO:0016021 // GO:0031227	integral to membrane // intrinsic to endoplasmic reticulum membrane	GO:0050508	glucuronosyl-N-acetylglucosaminyl-proteoglycan 4-alpha-N-acetylglucosaminyltransferase activity	---	---	16661031
16661048	0.0514967	0.939923	---	---	---	---	TCONS_00001962-XLOC_000102	Rinn lincRNA	linc-PDIK1L-2 chr1:+:26373155-26375590	FALSE	---	---	---	---	---	---	---	---	---	16661048
16661051	0.116892	1.08394	NM_001243533	PDIK1L	PDLIM1 interacting kinase 1 like	1p36.11	NM_001243533	RefSeq	Homo sapiens PDLIM1 interacting kinase 1 like (PDIK1L), transcript variant 3, mRNA.	FALSE	Hs.468801	---	---	GO:0005634	nucleus	GO:0004674 // GO:0005524	protein serine/threonine kinase activity // ATP binding	---	---	16661051
16661058	0.0380105	0.914596	NM_024869	FAM110D	family with sequence similarity 110, member D	1p36.11	NM_024869	RefSeq	Homo sapiens family with sequence similarity 110, member D (FAM110D), mRNA.	FALSE	Hs.694119	---	---	---	---	---	---	---	---	16661058
16661063	0.258164	0.934484	ENST00000374266	ZNF593	zinc finger protein 593	1p36.11	ENST00000374266	ENSEMBL	cdna:known chromosome:GRCh37:1:26496362:26498551:1 gene:ENSG00000142684 gene_biotype:protein_coding transcript_biotype:protein_coding	FALSE	Hs.477273	GO:0000122 // GO:0006351	negative regulation of transcription from RNA polymerase II promoter // transcription, DNA-dependent	GO:0005730	nucleolus	GO:0003677 // GO:0003714 // GO:0008270	DNA binding // transcription corepressor activity // zinc ion binding	---	---	16661063
16661071	0.0396907	0.91503	NM_006314	CNKSR1	connector enhancer of kinase suppressor of Ras 1	1p36.11	NM_006314	RefSeq	Homo sapiens connector enhancer of kinase suppressor of Ras 1 (CNKSR1), transcript variant 1, mRNA.	FALSE	Hs.16232	GO:0007169 // GO:0007265 // GO:0007266	transmembrane receptor protein tyrosine kinase signaling pathway // Ras protein signal transduction // Rho protein signal transduction	GO:0005886 // GO:0005911 // GO:0005938	plasma membrane // cell-cell junction // cell cortex	GO:0005515 // GO:0005543 // GO:0030674	protein binding // phospholipid binding // protein binding, bridging	---	---	16661071
16661102	0.438269	0.968275	ENST00000456354	CATSPER4	cation channel, sperm associated 4	1p35.3	ENST00000456354	ENSEMBL	cdna:known chromosome:GRCh37:1:26517052:26529459:1 gene:ENSG00000188782 gene_biotype:protein_coding transcript_biotype:protein_coding	FALSE	Hs.123532	GO:0007275 // GO:0007283 // GO:0030154	multicellular organismal development // spermatogenesis // cell differentiation	GO:0005929 // GO:0020017 // GO:0036128	cilium // flagellar membrane // CatSper complex	GO:0005244 // GO:0005262	voltage-gated ion channel activity // calcium channel activity	---	---	16661102
16661117	0.41808	1.03508	NM_022778	CEP85	centrosomal protein 85kDa	1p36.11	NM_022778	RefSeq	Homo sapiens centrosomal protein 85kDa (CEP85), mRNA.	FALSE	Hs.63795	---	---	GO:0000922 // GO:0005730 // GO:0005813	spindle pole // nucleolus // centrosome	---	---	---	---	16661117
16661138	0.855134	0.994019	---	---	---	---	ENST00000457019	ENSEMBL	cdna:known chromosome:GRCh37:1:26575392:26580855:1 gene:ENSG00000225375 gene_biotype:antisense transcript_biotype:antisense	FALSE	---	---	---	---	---	---	---	---	---	16661138
16661141	0.0504565	0.921111	ENST00000270792	SH3BGRL3	SH3 domain binding glutamic acid-rich protein like 3	1p36.11	ENST00000270792	ENSEMBL	cdna:known chromosome:GRCh37:1:26605667:26608007:1 gene:ENSG00000142669 gene_biotype:protein_coding transcript_biotype:protein_coding	FALSE	Hs.109051	GO:0045454	cell redox homeostasis	GO:0005634 // GO:0005737	nucleus // cytoplasm	GO:0009055 // GO:0015035	electron carrier activity // protein disulfide oxidoreductase activity	---	---	16661141
16661149	0.0479224	1.26344	NM_001803	CD52	CD52 molecule	1p36	NM_001803	RefSeq	Homo sapiens CD52 molecule (CD52), mRNA.	FALSE	Hs.276770	GO:0007204 // GO:0045730	elevation of cytosolic calcium ion concentration // respiratory burst	GO:0005624 // GO:0005887 // GO:0031225	membrane fraction // integral to plasma membrane // anchored to membrane	---	---	---	---	16661149
16661155	0.378204	0.95188	NM_024674	LIN28A	lin-28 homolog A (C. elegans)	1p36.11	NM_024674	RefSeq	Homo sapiens lin-28 homolog A (C. elegans) (LIN28A), mRNA.	FALSE	Hs.86154	GO:0006355 // GO:0007281 // GO:0010587 // GO:0019827 // GO:0031054 // GO:0031123 // GO:0045666 // GO:0045686 // GO:0045727	regulation of transcription, DNA-dependent // germ cell development // miRNA catabolic process // stem cell maintenance // pre-miRNA processing // RNA 3'-end processing // positive regulation of neuron differentiation // negative regulation of glial cell differentiation // positive regulation of translation	GO:0000932 // GO:0005634 // GO:0005730 // GO:0005737 // GO:0010494	cytoplasmic mRNA processing body // nucleus // nucleolus // cytoplasm // cytoplasmic stress granule	GO:0003677 // GO:0003723 // GO:0003729 // GO:0005515 // GO:0008270 // GO:0031369 // GO:0035198	DNA binding // RNA binding // mRNA binding // protein binding // zinc ion binding // translation initiation factor binding // miRNA binding	---	---	16661155
16661164	0.184626	1.06062	NM_205861	DHDDS	dehydrodolichyl diphosphate synthase	1p36.11	NM_205861	RefSeq	Homo sapiens dehydrodolichyl diphosphate synthase (DHDDS), transcript variant 1, mRNA.	FALSE	Hs.369385	GO:0006486	protein glycosylation	---	---	GO:0005515 // GO:0016765	protein binding // transferase activity, transferring alkyl or aryl (other than methyl) groups	---	---	16661164
16661192	0.692519	1.0322	NM_005517	HMGN2	high mobility group nucleosomal binding domain 2	1p36.1	NM_005517	RefSeq	Homo sapiens high mobility group nucleosomal binding domain 2 (HMGN2), mRNA.	FALSE	Hs.181163	GO:0006325 // GO:0006355	chromatin organization // regulation of transcription, DNA-dependent	GO:0000785 // GO:0005634 // GO:0005737	chromatin // nucleus // cytoplasm	GO:0003677	DNA binding	---	---	16661192
16661206	0.751443	0.984708	NM_002953	RPS6KA1	ribosomal protein S6 kinase, 90kDa, polypeptide 1	1p	NM_002953	RefSeq	Homo sapiens ribosomal protein S6 kinase, 90kDa, polypeptide 1 (RPS6KA1), transcript variant 1, mRNA.	FALSE	Hs.149957	GO:0002224 // GO:0002755 // GO:0002756 // GO:0007049 // GO:0007165 // GO:0007268 // GO:0007411 // GO:0008063 // GO:0030307 // GO:0034130 // GO:0034134 // GO:0034138 // GO:0034142 // GO:0035666 // GO:0043066 // GO:0043154 // GO:0043555 // GO:0043620 // GO:0045087 // GO:0045597 // GO:0045944 // GO:0048011 // GO:0051403 // GO:2000491	toll-like receptor signaling pathway // MyD88-dependent toll-like receptor signaling pathway // MyD88-independent toll-like receptor signaling pathway // cell cycle // signal transduction // synaptic transmission // axon guidance // Toll signaling pathway // positive regulation of cell growth // toll-like receptor 1 signaling pathway // toll-like receptor 2 signaling pathway // toll-like receptor…	GO:0005654 // GO:0005829	nucleoplasm // cytosol	GO:0000287 // GO:0004674 // GO:0005515 // GO:0005524 // GO:0043027	magnesium ion binding // protein serine/threonine kinase activity // protein binding // ATP binding // cysteine-type endopeptidase inhibitor activity involved in apoptotic process	GenMAPP	Ribosomal_Proteins	16661206
16661253	0.0198571	0.867494	NR_031740	MIR1976	microRNA 1976	---	NR_031740	RefSeq	Homo sapiens microRNA 1976 (MIR1976), microRNA.	FALSE	---	---	---	---	---	---	---	---	---	16661253
16661255	0.499861	0.973757	NM_006015	ARID1A	AT rich interactive domain 1A (SWI-like)	1p35.3	NM_006015	RefSeq	Homo sapiens AT rich interactive domain 1A (SWI-like) (ARID1A), transcript variant 1, mRNA.	FALSE	Hs.468972	GO:0006325 // GO:0006337 // GO:0006338 // GO:0006351 // GO:0006357 // GO:0007399 // GO:0030520 // GO:0030521 // GO:0042766 // GO:0042921 // GO:0045893 // GO:0048096	chromatin organization // nucleosome disassembly // chromatin remodeling // transcription, DNA-dependent // regulation of transcription from RNA polymerase II promoter // nervous system development // intracellular estrogen receptor signaling pathway // androgen receptor signaling pathway // nucleosome mobilization // glucocorticoid receptor signaling pathway // positive regulation of transcripti…	GO:0000790 // GO:0005625 // GO:0005634 // GO:0005634 // GO:0005730 // GO:0016514 // GO:0016514 // GO:0071564 // GO:0071565	nuclear chromatin // soluble fraction // nucleus // nucleus // nucleolus // SWI/SNF complex // SWI/SNF complex // npBAF complex // nBAF complex	GO:0003677 // GO:0003713 // GO:0005515 // GO:0016922	DNA binding // transcription coactivator activity // protein binding // ligand-dependent nuclear receptor binding	---	---	16661255
16661284	0.0999631	1.14289	NM_001202554	PIGV	phosphatidylinositol glycan anchor biosynthesis, class V	1p36.11	NM_001202554	RefSeq	Homo sapiens phosphatidylinositol glycan anchor biosynthesis, class V (PIGV), transcript variant 1, mRNA.	FALSE	Hs.259605	GO:0006501 // GO:0006506 // GO:0006506 // GO:0016254 // GO:0043687 // GO:0044267	C-terminal protein lipidation // GPI anchor biosynthetic process // GPI anchor biosynthetic process // preassembly of GPI anchor in ER membrane // post-translational protein modification // cellular protein metabolic process	GO:0005789 // GO:0005789 // GO:0016021	endoplasmic reticulum membrane // endoplasmic reticulum membrane // integral to membrane	GO:0000030 // GO:0000030	mannosyltransferase activity // mannosyltransferase activity	---	---	16661284
16661298	0.284108	0.916315	NM_032283	ZDHHC18	zinc finger, DHHC-type containing 18	1p36.11	NM_032283	RefSeq	Homo sapiens zinc finger, DHHC-type containing 18 (ZDHHC18), mRNA.	FALSE	Hs.523710	GO:0034613	cellular protein localization	GO:0016021	integral to membrane	GO:0008270 // GO:0016409	zinc ion binding // palmitoyltransferase activity	---	---	16661298
16661314	0.0340177	0.87629	NM_006142	SFN	stratifin	1p36.11	NM_006142	RefSeq	Homo sapiens stratifin (SFN), mRNA.	FALSE	Hs.523718	GO:0000079 // GO:0001836 // GO:0006469 // GO:0006915 // GO:0007165 // GO:0008283 // GO:0008285 // GO:0008630 // GO:0030216 // GO:0030307 // GO:0043154 // GO:0043588 // GO:0043616 // GO:0046827	regulation of cyclin-dependent protein kinase activity // release of cytochrome c from mitochondria // negative regulation of protein kinase activity // apoptotic process // signal transduction // cell proliferation // negative regulation of cell proliferation // DNA damage response, signal transduction resulting in induction of apoptosis // keratinocyte differentiation // positive regulation of …	GO:0005615 // GO:0005634 // GO:0005737	extracellular space // nucleus // cytoplasm	GO:0005515 // GO:0008426 // GO:0019904 // GO:0051219	protein binding // protein kinase C inhibitor activity // protein domain specific binding // phosphoprotein binding	---	---	16661314
16661320	0.367643	0.919346	---	---	---	---	TCONS_00000170-XLOC_000104	Rinn lincRNA	linc-NUDC chr1:+:27202623-27204736	FALSE	---	---	---	---	---	---	---	---	---	16661320
16661323	0.711097	0.987258	NM_006600	NUDC	nuclear distribution C homolog (A. nidulans)	1p35-p34	NM_006600	RefSeq	Homo sapiens nuclear distribution C homolog (A. nidulans) (NUDC), mRNA.	FALSE	Hs.263812	GO:0000087 // GO:0000236 // GO:0000278 // GO:0000910 // GO:0007097 // GO:0007275 // GO:0008283 // GO:0043434	M phase of mitotic cell cycle // mitotic prometaphase // mitotic cell cycle // cytokinesis // nuclear migration // multicellular organismal development // cell proliferation // response to peptide hormone stimulus	GO:0005654 // GO:0005737 // GO:0005794 // GO:0005829 // GO:0005874	nucleoplasm // cytoplasm // Golgi apparatus // cytosol // microtubule	---	---	---	---	16661323
16661342	0.14272	0.906642	NM_001013642	TRNP1	TMF1-regulated nuclear protein 1	1p36.11	NM_001013642	RefSeq	Homo sapiens TMF1-regulated nuclear protein 1 (TRNP1), mRNA.	FALSE	Hs.355747	GO:0007049	cell cycle	GO:0005634	nucleus	---	---	---	---	16661342
16661347	0.823204	0.985122	---	---	---	---	TCONS_00000869-XLOC_000105	Rinn lincRNA	linc-WDTC1 chr1:+:27364504-27384987	FALSE	---	---	---	---	---	---	---	---	---	16661347
16661351	0.425039	0.959404	NM_015023	WDTC1	WD and tetratricopeptide repeats 1	1p36.11	NM_015023	RefSeq	Homo sapiens WD and tetratricopeptide repeats 1 (WDTC1), mRNA.	FALSE	Hs.469154	---	---	GO:0043231	intracellular membrane-bounded organelle	GO:0005515	protein binding	---	---	16661351
16661377	0.808372	1.02014	NR_037580	TMEM222	transmembrane protein 222	1p36.11	NR_037580	RefSeq	Homo sapiens transmembrane protein 222 (TMEM222), transcript variant 4, non-coding RNA.	FALSE	Hs.469171	---	---	GO:0016021	integral to membrane	---	---	---	---	16661377
16661396	0.350125	0.953681	NR_033926	LOC644961	actin, gamma 1 pseudogene	1p36.11	NR_033926	RefSeq	Homo sapiens actin, gamma 1 pseudogene (LOC644961), non-coding RNA.	FALSE	Hs.660887	---	---	---	---	---	---	---	---	16661396
16661398	0.544468	0.976825	NM_001193308	SYTL1	synaptotagmin-like 1	1p36.11	NM_001193308	RefSeq	Homo sapiens synaptotagmin-like 1 (SYTL1), transcript variant 1, mRNA.	FALSE	Hs.469175	GO:0006886 // GO:0006887	intracellular protein transport // exocytosis	GO:0005622 // GO:0005624 // GO:0005886 // GO:0019897 // GO:0042470	intracellular // membrane fraction // plasma membrane // extrinsic to plasma membrane // melanosome	GO:0005515 // GO:0017137 // GO:0042043	protein binding // Rab GTPase binding // neurexin family protein binding	---	---	16661398
16661429	0.303825	0.952188	NM_005281	GPR3	G protein-coupled receptor 3	1p36.1-p35	NM_005281	RefSeq	Homo sapiens G protein-coupled receptor 3 (GPR3), mRNA.	FALSE	Hs.66542	GO:0007189 // GO:0040020	adenylate cyclase-activating G-protein coupled receptor signaling pathway // regulation of meiosis	GO:0005887	integral to plasma membrane	GO:0004930	G-protein coupled receptor activity	GenMAPP	GPCRDB_Class_A_Rhodopsin-like	16661429
16661432	0.256878	0.932499	---	---	---	---	ENST00000492975	ENSEMBL	havana:lincRNA chromosome:GRCh37:1:27783709:27786093:1 gene:ENSG00000241169 gene_biotype:lincRNA transcript_biotype:lincRNA	FALSE	---	---	---	---	---	---	---	---	---	16661432
16661435	0.677692	0.969108	---	---	---	---	TCONS_00000171-XLOC_000107	Rinn lincRNA	linc-FAM76A-2 chr1:+:27852315-27857072	FALSE	---	---	---	---	---	---	---	---	---	16661435
16661438	0.0417137	1.11527	---	---	---	---	ENST00000430683	ENSEMBL	cdna:putative chromosome:GRCh37:1:27995979:27996787:1 gene:ENSG00000225886 gene_biotype:antisense transcript_biotype:antisense	FALSE	---	---	---	---	---	---	---	---	---	16661438
16661443	0.0175609	1.13945	NM_001143912	FAM76A	family with sequence similarity 76, member A	1p35.3	NM_001143912	RefSeq	Homo sapiens family with sequence similarity 76, member A (FAM76A), transcript variant 1, mRNA.	FALSE	Hs.469359	---	---	---	---	---	---	---	---	16661443
16661459	0.929702	1.00502	NM_177424	STX12	syntaxin 12	1p35.3	NM_177424	RefSeq	Homo sapiens syntaxin 12 (STX12), mRNA.	FALSE	Hs.523855	GO:0006886 // GO:0016192 // GO:0033344 // GO:0050821	intracellular protein transport // vesicle-mediated transport // cholesterol efflux // protein stabilization	GO:0000139 // GO:0010008 // GO:0016021 // GO:0045121 // GO:0045335	Golgi membrane // endosome membrane // integral to membrane // membrane raft // phagocytic vesicle	GO:0005484 // GO:0005515	SNAP receptor activity // protein binding	---	---	16661459
16661475	0.261864	1.21948	---	---	---	---	ENST00000411130	ENSEMBL	ncrna:snRNA chromosome:GRCh37:1:28151049:28151154:1 gene:ENSG00000223062 gene_biotype:snRNA transcript_biotype:snRNA	FALSE	---	---	---	---	---	---	---	---	---	16661475
16661477	0.763665	1.0119	NM_138558	PPP1R8	protein phosphatase 1, regulatory subunit 8	1p35.3	NM_138558	RefSeq	Homo sapiens protein phosphatase 1, regulatory subunit 8 (PPP1R8), transcript variant 2, mRNA.	FALSE	Hs.533474	GO:0006351 // GO:0006355 // GO:0006397 // GO:0006401 // GO:0008283 // GO:0008380	transcription, DNA-dependent // regulation of transcription, DNA-dependent // mRNA processing // RNA catabolic process // cell proliferation // RNA splicing	GO:0005634 // GO:0005681 // GO:0005730 // GO:0005737 // GO:0016607	nucleus // spliceosomal complex // nucleolus // cytoplasm // nuclear speck	GO:0003677 // GO:0003723 // GO:0004519 // GO:0004865 // GO:0005515 // GO:0008599 // GO:0008995	DNA binding // RNA binding // endonuclease activity // protein serine/threonine phosphatase inhibitor activity // protein binding // protein phosphatase type 1 regulator activity // ribonuclease E activity	---	---	16661477
16661495	0.42138	1.06052	NR_002997	SCARNA1	small Cajal body-specific RNA 1	1p35.3	NR_002997	RefSeq	Homo sapiens small Cajal body-specific RNA 1 (SCARNA1), guide RNA.	FALSE	Hs.689694	---	---	---	---	---	---	---	---	16661495
16661497	0.46151	0.958271	ENST00000373921	C1orf38	chromosome 1 open reading frame 38	1p35.3	ENST00000373921	ENSEMBL	cdna:known chromosome:GRCh37:1:28199079:28213184:1 gene:ENSG00000130775 gene_biotype:protein_coding transcript_biotype:protein_coding	FALSE	Hs.10649	GO:0006954 // GO:0007155	inflammatory response // cell adhesion	---	---	---	---	---	---	16661497
16661508	0.55164	0.967295	ENST00000373894	SMPDL3B	sphingomyelin phosphodiesterase, acid-like 3B	1p35.3	ENST00000373894	ENSEMBL	cdna:known chromosome:GRCh37:1:28261504:28285668:1 gene:ENSG00000130768 gene_biotype:protein_coding transcript_biotype:protein_coding	FALSE	Hs.123659	GO:0006685	sphingomyelin catabolic process	GO:0005615	extracellular space	GO:0004767 // GO:0016798	sphingomyelin phosphodiesterase activity // hydrolase activity, acting on glycosyl bonds	---	---	16661508
16661527	0.12632	0.92048	ENST00000373884	XKR8	XK, Kell blood group complex subunit-related family, member 8	1p35.3	ENST00000373884	ENSEMBL	cdna:known chromosome:GRCh37:1:28285973:28294607:1 gene:ENSG00000158156 gene_biotype:protein_coding transcript_biotype:protein_coding	FALSE	Hs.55024	---	---	GO:0016021	integral to membrane	---	---	---	---	16661527
16661533	0.117715	1.05588	NM_178191	ATPIF1	ATPase inhibitory factor 1	---	NM_178191	RefSeq	Homo sapiens ATPase inhibitory factor 1 (ATPIF1), nuclear gene encoding mitochondrial protein, transcript variant 3, mRNA.	FALSE	Hs.590908	GO:0001525 // GO:0001937 // GO:0006091 // GO:0042981 // GO:0043086 // GO:0045980 // GO:0051260 // GO:0051289 // GO:0051346 // GO:0051346 // GO:0072593	angiogenesis // negative regulation of endothelial cell proliferation // generation of precursor metabolites and energy // regulation of apoptotic process // negative regulation of catalytic activity // negative regulation of nucleotide metabolic process // protein homooligomerization // protein homotetramerization // negative regulation of hydrolase activity // negative regulation of hydrolase a…	GO:0005739 // GO:0005739 // GO:0005753 // GO:0009986	mitochondrion // mitochondrion // mitochondrial proton-transporting ATP synthase complex // cell surface	GO:0004857 // GO:0005516 // GO:0042030 // GO:0042030 // GO:0042803 // GO:0043532 // GO:0051117 // GO:0051117	enzyme inhibitor activity // calmodulin binding // ATPase inhibitor activity // ATPase inhibitor activity // protein homodimerization activity // angiostatin binding // ATPase binding // ATPase binding	GenMAPP	Electron_Transport_Chain	16661533
16661544	0.852135	1.00063	NM_031459	SESN2	sestrin 2	1p35.3	NM_031459	RefSeq	Homo sapiens sestrin 2 (SESN2), mRNA.	FALSE	Hs.469543	GO:0007050	cell cycle arrest	GO:0005634 // GO:0005737	nucleus // cytoplasm	---	---	---	---	16661544
16661556	0.607248	1.038	NM_017638	MED18	mediator complex subunit 18	1p35.3	NM_017638	RefSeq	Homo sapiens mediator complex subunit 18 (MED18), transcript variant 1, mRNA.	FALSE	Hs.479911	---	---	GO:0016592	mediator complex	GO:0001104 // GO:0005515	RNA polymerase II transcription cofactor activity // protein binding	---	---	16661556
16661567	0.338436	1.0647	NM_001048183	PHACTR4	phosphatase and actin regulator 4	1p35.3	NM_001048183	RefSeq	Homo sapiens phosphatase and actin regulator 4 (PHACTR4), transcript variant 1, mRNA.	FALSE	Hs.225641	GO:0001755 // GO:0001843 // GO:0007266 // GO:0030036 // GO:0043085 // GO:0048484 // GO:0051726 // GO:0061386 // GO:2001045	neural crest cell migration // neural tube closure // Rho protein signal transduction // actin cytoskeleton organization // positive regulation of catalytic activity // enteric nervous system development // regulation of cell cycle // closure of optic fissure // negative regulation of integrin-mediated signaling pathway	GO:0005737 // GO:0030027	cytoplasm // lamellipodium	GO:0003779 // GO:0008157 // GO:0071862	actin binding // protein phosphatase 1 binding // protein phosphatase type 1 activator activity	---	---	16661567
16661587	0.25378	0.925394	---	---	---	---	ENST00000408289	ENSEMBL	ncrna:snRNA chromosome:GRCh37:1:28807874:28807992:1 gene:ENSG00000221216 gene_biotype:snRNA transcript_biotype:snRNA	FALSE	---	---	---	---	---	---	---	---	---	16661587
16661589	0.0763518	1.10726	NM_001048199	RCC1	regulator of chromosome condensation 1	1p36.1	NM_001048199	RefSeq	Homo sapiens regulator of chromosome condensation 1 (RCC1), transcript variant 4, mRNA.	FALSE	Hs.469723	GO:0000082 // GO:0007052 // GO:0007059 // GO:0007067 // GO:0007088 // GO:0007090 // GO:0016032 // GO:0051225 // GO:0051301	G1/S transition of mitotic cell cycle // mitotic spindle organization // chromosome segregation // mitosis // regulation of mitosis // regulation of S phase of mitotic cell cycle // viral reproduction // spindle assembly // cell division	GO:0000790 // GO:0000794 // GO:0005634 // GO:0005654 // GO:0005730 // GO:0005737 // GO:0031965	nuclear chromatin // condensed nuclear chromosome // nucleus // nucleoplasm // nucleolus // cytoplasm // nuclear membrane	GO:0003682 // GO:0005087 // GO:0005515 // GO:0031492 // GO:0042393	chromatin binding // Ran guanyl-nucleotide exchange factor activity // protein binding // nucleosomal DNA binding // histone binding	---	---	16661589
16661615	0.778951	1.04677	---	---	---	---	ENST00000459072	ENSEMBL	ncrna:snoRNA chromosome:GRCh37:1:28843988:28844087:1 gene:ENSG00000238821 gene_biotype:snoRNA transcript_biotype:snoRNA	FALSE	---	---	---	---	---	---	---	---	---	16661615
16661617	0.0764376	1.08374	NR_003109	TRNAU1AP	tRNA selenocysteine 1 associated protein 1	1p35.3	NR_003109	RefSeq	Homo sapiens tRNA selenocysteine 1 associated protein 1 (TRNAU1AP), transcript variant 2, non-coding RNA.	FALSE	Hs.533626	GO:0001514	selenocysteine incorporation	GO:0005634 // GO:0005737	nucleus // cytoplasm	GO:0000166 // GO:0003723	nucleotide binding // RNA binding	---	---	16661617
16661636	0.690332	0.970936	ENST00000373826	RAB42	RAB42, member RAS oncogene family	1p35.3	ENST00000373826	ENSEMBL	cdna:known chromosome:GRCh37:1:28918712:28921955:1 gene:ENSG00000188060 gene_biotype:protein_coding transcript_biotype:protein_coding	FALSE	Hs.652321	GO:0007264	small GTPase mediated signal transduction	GO:0016020	membrane	GO:0005525	GTP binding	---	---	16661636
16661642	0.930263	1.00911	---	---	---	---	ENST00000420776	ENSEMBL	havana:lincRNA chromosome:GRCh37:1:28969740:28975042:1 gene:ENSG00000229388 gene_biotype:lincRNA transcript_biotype:lincRNA	FALSE	---	---	---	---	---	---	---	---	---	16661642
16661646	0.231944	0.868209	NR_004407	RNU11	RNA, U11 small nuclear	1p35	NR_004407	RefSeq	Homo sapiens RNA, U11 small nuclear (RNU11), small nuclear RNA.	FALSE	Hs.640266	---	---	---	---	---	---	---	---	16661646
16661648	0.613262	1.02586	NM_006582	GMEB1	glucocorticoid modulatory element binding protein 1	1p35.3	NM_006582	RefSeq	Homo sapiens glucocorticoid modulatory element binding protein 1 (GMEB1), transcript variant 1, mRNA.	FALSE	Hs.632373	GO:0006351	transcription, DNA-dependent	GO:0005634 // GO:0005730 // GO:0005737	nucleus // nucleolus // cytoplasm	GO:0003677 // GO:0003700 // GO:0003713 // GO:0046872	DNA binding // sequence-specific DNA binding transcription factor activity // transcription coactivator activity // metal ion binding	---	---	16661648
16661661	0.680901	0.979493	---	---	---	---	ENST00000516968	ENSEMBL	ncrna:snoRNA chromosome:GRCh37:1:29016177:29016306:1 gene:ENSG00000252777 gene_biotype:snoRNA transcript_biotype:snoRNA	FALSE	---	---	---	---	---	---	---	---	---	16661661
16661663	0.293245	1.03041	NM_016258	YTHDF2	YTH domain family, member 2	1p35	NM_016258	RefSeq	Homo sapiens YTH domain family, member 2 (YTHDF2), transcript variant 1, mRNA.	FALSE	Hs.532286	GO:0006959	humoral immune response	---	---	---	---	---	---	16661663
16661676	0.0318333	0.900785	NM_000911	OPRD1	opioid receptor, delta 1	1p36.1-p34.3	NM_000911	RefSeq	Homo sapiens opioid receptor, delta 1 (OPRD1), mRNA.	FALSE	Hs.372	GO:0000060 // GO:0006955 // GO:0007186 // GO:0007187 // GO:0007193 // GO:0007200 // GO:0007218 // GO:0008344 // GO:0038003 // GO:0051927 // GO:0051930 // GO:0071363	protein import into nucleus, translocation // immune response // G-protein coupled receptor signaling pathway // G-protein coupled receptor signaling pathway, coupled to cyclic nucleotide second messenger // adenylate cyclase-inhibiting G-protein coupled receptor signaling pathway // phospholipase C-activating G-protein coupled receptor signaling pathway // neuropeptide signaling pathway // adult…	GO:0005624 // GO:0005737 // GO:0005886 // GO:0005887 // GO:0031982 // GO:0032590 // GO:0043679 // GO:0045121 // GO:0045211	membrane fraction // cytoplasm // plasma membrane // integral to plasma membrane // vesicle // dendrite membrane // axon terminus // membrane raft // postsynaptic membrane	GO:0005515 // GO:0038046	protein binding // enkephalin receptor activity	---	---	16661676
16661684	0.303519	0.95364	---	---	---	---	TCONS_00000174-XLOC_000110	Rinn lincRNA	linc-EPB41 chr1:+:29194086-29197779	FALSE	---	---	---	---	---	---	---	---	---	16661684
16661687	0.631865	1.03087	NM_203342	EPB41	erythrocyte membrane protein band 4.1 (elliptocytosis 1, RH-linked)	1p33-p32	NM_203342	RefSeq	Homo sapiens erythrocyte membrane protein band 4.1 (elliptocytosis 1, RH-linked) (EPB41), transcript variant 4, mRNA.	FALSE	Hs.175437	GO:0008015 // GO:0030036 // GO:0030866 // GO:0032092	blood circulation // actin cytoskeleton organization // cortical actin cytoskeleton organization // positive regulation of protein binding	GO:0005634 // GO:0005794 // GO:0005886 // GO:0008091 // GO:0014731 // GO:0019898 // GO:0030863 // GO:0043231 // GO:0043234	nucleus // Golgi apparatus // plasma membrane // spectrin // spectrin-associated cytoskeleton // extrinsic to membrane // cortical cytoskeleton // intracellular membrane-bounded organelle // protein complex	GO:0003779 // GO:0005200 // GO:0005515 // GO:0005516 // GO:0005545 // GO:0030507	actin binding // structural constituent of cytoskeleton // protein binding // calmodulin binding // 1-phosphatidylinositol binding // spectrin binding	---	---	16661687
16661717	0.153898	0.905222	---	---	---	---	ENST00000383977	ENSEMBL	ncrna:misc_RNA chromosome:GRCh37:1:29312222:29312322:1 gene:ENSG00000206704 gene_biotype:misc_RNA transcript_biotype:misc_RNA	FALSE	---	---	---	---	---	---	---	---	---	16661717
16661719	0.12377	0.939393	---	---	---	---	TCONS_00000873-XLOC_000111	Rinn lincRNA	linc-PTPRU-2 chr1:+:29459861-29461446	FALSE	---	---	---	---	---	---	---	---	---	16661719
16661723	0.705416	0.981337	---	---	---	---	ENST00000450108	ENSEMBL	cdna:putative chromosome:GRCh37:1:29479001:29479503:1 gene:ENSG00000227637 gene_biotype:antisense transcript_biotype:antisense	FALSE	---	---	---	---	---	---	---	---	---	16661723
16661726	0.674312	0.971726	---	---	---	---	ENST00000427046	ENSEMBL	cdna:putative chromosome:GRCh37:1:29550445:29551328:1 gene:ENSG00000237934 gene_biotype:antisense transcript_biotype:antisense	FALSE	---	---	---	---	---	---	---	---	---	16661726
16661730	0.482875	0.96231	NM_133178	PTPRU	protein tyrosine phosphatase, receptor type, U	1p35.3	NM_133178	RefSeq	Homo sapiens protein tyrosine phosphatase, receptor type, U (PTPRU), transcript variant 1, mRNA.	FALSE	Hs.19718	GO:0006470 // GO:0007155 // GO:0007185 // GO:0008285 // GO:0016337 // GO:0030154 // GO:0030336 // GO:0034109 // GO:0034394 // GO:0035335 // GO:0035335 // GO:0060070	protein dephosphorylation // cell adhesion // transmembrane receptor protein tyrosine phosphatase signaling pathway // negative regulation of cell proliferation // cell-cell adhesion // cell differentiation // negative regulation of cell migration // homotypic cell-cell adhesion // protein localization at cell surface // peptidyl-tyrosine dephosphorylation // peptidyl-tyrosine dephosphorylation /…	GO:0005886 // GO:0005887 // GO:0005911	plasma membrane // integral to plasma membrane // cell-cell junction	GO:0004725 // GO:0004725 // GO:0005001 // GO:0005515 // GO:0008013	protein tyrosine phosphatase activity // protein tyrosine phosphatase activity // transmembrane receptor protein tyrosine phosphatase activity // protein binding // beta-catenin binding	---	---	16661730
16661770	0.323579	0.907912	---	---	---	---	TCONS_00000876-XLOC_000114	Rinn lincRNA	linc-ZCCHC17-9 chr1:+:30159177-30161573	FALSE	---	---	---	---	---	---	---	---	---	16661770
16661773	0.674562	0.9583	---	---	---	---	TCONS_00000877-XLOC_000115	Rinn lincRNA	linc-ZCCHC17-8 chr1:+:30184548-30185414	FALSE	---	---	---	---	---	---	---	---	---	16661773
16661776	0.460946	1.03934	---	---	---	---	ENST00000410855	ENSEMBL	ncrna:miRNA chromosome:GRCh37:1:30357749:30357852:1 gene:ENSG00000222787 gene_biotype:miRNA transcript_biotype:miRNA	FALSE	---	---	---	---	---	---	---	---	---	16661776
16661778	0.502714	0.965159	---	---	---	---	TCONS_00001970-XLOC_000116	Rinn lincRNA	linc-ZCCHC17-7 chr1:+:30464336-30465131	FALSE	---	---	---	---	---	---	---	---	---	16661778
16661782	0.0584109	0.911704	---	---	---	---	TCONS_00000175-XLOC_000117	Rinn lincRNA	linc-ZCCHC17-6 chr1:+:30613109-30614454	FALSE	---	---	---	---	---	---	---	---	---	16661782
16661785	0.0406067	0.885355	---	---	---	---	TCONS_00000879-XLOC_000118	Rinn lincRNA	linc-ZCCHC17-5 chr1:+:30726192-30734008	FALSE	---	---	---	---	---	---	---	---	---	16661785
16661788	0.582051	0.976593	---	---	---	---	TCONS_00000176-XLOC_000119	Rinn lincRNA	linc-ZCCHC17-4 chr1:+:30888671-30893955	FALSE	---	---	---	---	---	---	---	---	---	16661788
16661792	0.82053	1.01548	NR_034182	MATN1-AS1	MATN1 antisense RNA 1 (non-protein coding)	1p35.2	NR_034182	RefSeq	Homo sapiens MATN1 antisense RNA 1 (non-protein coding) (MATN1-AS1), non-coding RNA.	FALSE	Hs.659751	---	---	---	---	---	---	---	---	16661792
16661800	0.330817	0.95708	---	---	---	---	TCONS_l2_00002019-XLOC_l2_000138	Broad TUCP	linc-ZCCHC17-3 chr1:+:31297074-31306693	FALSE	---	---	---	---	---	---	---	---	---	16661800
16661806	0.0301768	0.833767	---	---	---	---	ENST00000410852	ENSEMBL	ncrna:misc_RNA chromosome:GRCh37:1:31316670:31316957:1 gene:ENSG00000222784 gene_biotype:misc_RNA transcript_biotype:misc_RNA	FALSE	---	---	---	---	---	---	---	---	---	16661806
16661808	0.374999	0.957889	---	---	---	---	TCONS_l2_00002021-XLOC_l2_000139	Broad TUCP	linc-ZCCHC17-2 chr1:+:31331004-31333101	FALSE	---	---	---	---	---	---	---	---	---	16661808
16661811	0.00572131	0.825597	---	---	---	---	TCONS_00001972-XLOC_000122	Rinn lincRNA	linc-ZCCHC17-1 chr1:+:31333697-31334455	FALSE	---	---	---	---	---	---	---	---	---	16661811
16661815	0.0283541	1.09653	---	---	---	---	AF111851	GenBank HTC	Homo sapiens PRO0611 mRNA, complete cds.	FALSE	---	---	---	---	---	---	---	---	---	16661815
16661817	0.0594131	1.09805	ENST00000373714	ZCCHC17	zinc finger, CCHC domain containing 17	1p35.2	ENST00000373714	ENSEMBL	cdna:known chromosome:GRCh37:1:31769855:31837783:1 gene:ENSG00000121766 gene_biotype:protein_coding transcript_biotype:protein_coding	FALSE	Hs.524094	---	---	GO:0005730 // GO:0022625	nucleolus // cytosolic large ribosomal subunit	GO:0003723 // GO:0008270	RNA binding // zinc ion binding	---	---	16661817
16661832	0.00476647	0.856314	NM_001199039	SERINC2	serine incorporator 2	1p35.1	NM_001199039	RefSeq	Homo sapiens serine incorporator 2 (SERINC2), transcript variant 5, mRNA.	FALSE	Hs.270655	---	---	GO:0016021	integral to membrane	---	---	---	---	16661832
16661852	0.0715947	0.929652	ENST00000566792	LOC149086	ornithine decarboxylase 1 pseudogene	1p35.2	ENST00000566792	ENSEMBL	cdna:known chromosome:GRCh37:HG989_PATCH:31979062:31981066:1 gene:ENSG00000260386 gene_biotype:pseudogene transcript_biotype:processed_transcript	FALSE	Hs.729905	---	---	---	---	---	---	---	---	16661852
16661856	0.105666	1.09916	---	---	---	---	TCONS_00000005-XLOC_000123	Rinn lincRNA	linc-TINAGL1 chr1:+:31984035-31989846	FALSE	---	---	---	---	---	---	---	---	---	16661856
16661862	0.0603927	0.91571	NM_022164	TINAGL1	tubulointerstitial nephritis antigen-like 1	1p35.2	NM_022164	RefSeq	Homo sapiens tubulointerstitial nephritis antigen-like 1 (TINAGL1), transcript variant 1, mRNA.	FALSE	Hs.199368	GO:0006508 // GO:0006955 // GO:0016197	proteolysis // immune response // endosomal transport	GO:0005576 // GO:0005615 // GO:0005737 // GO:0031012	extracellular region // extracellular space // cytoplasm // extracellular matrix	GO:0005044 // GO:0005201 // GO:0008234 // GO:0030247 // GO:0043236	scavenger receptor activity // extracellular matrix structural constituent // cysteine-type peptidase activity // polysaccharide binding // laminin binding	---	---	16661862
16661890	0.229786	0.944423	NM_001525	HCRTR1	hypocretin (orexin) receptor 1	1p33	NM_001525	RefSeq	Homo sapiens hypocretin (orexin) receptor 1 (HCRTR1), mRNA.	FALSE	Hs.388226	GO:0007218 // GO:0007268 // GO:0007631	neuropeptide signaling pathway // synaptic transmission // feeding behavior	GO:0005886 // GO:0005887	plasma membrane // integral to plasma membrane	GO:0004930 // GO:0016499 // GO:0017046	G-protein coupled receptor activity // orexin receptor activity // peptide hormone binding	---	---	16661890
16661904	0.810867	1.0098	---	---	---	---	ENST00000445166	ENSEMBL	cdna:putative chromosome:GRCh37:1:32121710:32125539:1 gene:ENSG00000235790 gene_biotype:antisense transcript_biotype:antisense	FALSE	---	---	---	---	---	---	---	---	---	16661904
16661907	0.012981	0.900704	---	---	---	---	ENST00000527035	ENSEMBL	cdna:putative chromosome:GRCh37:1:32254731:32256923:1 gene:ENSG00000254545 gene_biotype:antisense transcript_biotype:antisense	FALSE	---	---	---	---	---	---	---	---	---	16661907
16661910	0.413062	1.05539	---	---	---	---	AF118078	GenBank HTC	Homo sapiens PRO1848 mRNA, complete cds.	FALSE	---	---	---	---	---	---	---	---	---	16661910
16661914	0.430523	0.951518	---	---	---	---	ENST00000447478	ENSEMBL	havana:lincRNA chromosome:GRCh37:1:32398621:32399576:1 gene:ENSG00000228634 gene_biotype:lincRNA transcript_biotype:lincRNA	FALSE	---	---	---	---	---	---	---	---	---	16661914
16661917	0.0546846	1.06819	ENST00000327300	KHDRBS1	KH domain containing, RNA binding, signal transduction associated 1	1p32	ENST00000327300	ENSEMBL	cdna:known chromosome:GRCh37:1:32479430:32509483:1 gene:ENSG00000121774 gene_biotype:protein_coding transcript_biotype:protein_coding	FALSE	Hs.445893	GO:0000086 // GO:0006351 // GO:0006397 // GO:0007050 // GO:0007165 // GO:0007166 // GO:0008283 // GO:0045892 // GO:0046831	G2/M transition of mitotic cell cycle // transcription, DNA-dependent // mRNA processing // cell cycle arrest // signal transduction // cell surface receptor signaling pathway // cell proliferation // negative regulation of transcription, DNA-dependent // regulation of RNA export from nucleus	GO:0005634 // GO:0016020	nucleus // membrane	GO:0003677 // GO:0003723 // GO:0005070 // GO:0005515 // GO:0017124	DNA binding // RNA binding // SH3/SH2 adaptor activity // protein binding // SH3 domain binding	---	---	16661917
16661934	0.10635	0.933111	NM_018056	TMEM39B	transmembrane protein 39B	1p35.1	NM_018056	RefSeq	Homo sapiens transmembrane protein 39B (TMEM39B), mRNA.	FALSE	Hs.25544	---	---	GO:0016021	integral to membrane	---	---	---	---	16661934
16661956	0.414801	1.04463	NM_012316	KPNA6	karyopherin alpha 6 (importin alpha 7)	1p35.1	NM_012316	RefSeq	Homo sapiens karyopherin alpha 6 (importin alpha 7) (KPNA6), mRNA.	FALSE	Hs.470588 // Hs.711019	GO:0006607	NLS-bearing substrate import into nucleus	GO:0005634 // GO:0005737	nucleus // cytoplasm	GO:0008565	protein transporter activity	---	---	16661956
16661978	0.144438	1.0534	ENST00000373610	TXLNA	taxilin alpha	1p35.1	ENST00000373610	ENSEMBL	cdna:known chromosome:GRCh37:1:32645287:32663886:1 gene:ENSG00000084652 gene_biotype:protein_coding transcript_biotype:protein_coding	FALSE	Hs.17987	GO:0006887 // GO:0008283	exocytosis // cell proliferation	GO:0005576 // GO:0005737	extracellular region // cytoplasm	GO:0005125 // GO:0030372	cytokine activity // high molecular weight B cell growth factor receptor binding	---	---	16661978
16661995	0.230845	0.942857	ENST00000373602	CCDC28B	coiled-coil domain containing 28B	1p36.11-p34.2	ENST00000373602	ENSEMBL	cdna:known chromosome:GRCh37:1:32665987:32670988:1 gene:ENSG00000160050 gene_biotype:protein_coding transcript_biotype:protein_coding	FALSE	Hs.728913	---	---	---	---	---	---	---	---	16661995
16662009	0.0230226	0.89994	NM_001160042	IQCC	IQ motif containing C	1p36.11-p34.2	NM_001160042	RefSeq	Homo sapiens IQ motif containing C (IQCC), transcript variant 1, mRNA.	FALSE	Hs.274356	---	---	---	---	---	---	---	---	16662009
16662018	0.236445	0.942503	NM_001099434	DCDC2B	doublecortin domain containing 2B	1p35.1	NM_001099434	RefSeq	Homo sapiens doublecortin domain containing 2B (DCDC2B), mRNA.	FALSE	Hs.424588	GO:0035556	intracellular signal transduction	GO:0005622	intracellular	---	---	---	---	16662018
16662031	0.180411	1.15279	NM_003757	EIF3I	eukaryotic translation initiation factor 3, subunit I	1p34.1	NM_003757	RefSeq	Homo sapiens eukaryotic translation initiation factor 3, subunit I (EIF3I), mRNA.	FALSE	Hs.530096	GO:0006412 // GO:0006413 // GO:0006413 // GO:0006413 // GO:0010467 // GO:0044267	translation // translational initiation // translational initiation // translational initiation // gene expression // cellular protein metabolic process	GO:0005829 // GO:0005852 // GO:0005852	cytosol // eukaryotic translation initiation factor 3 complex // eukaryotic translation initiation factor 3 complex	GO:0003743 // GO:0003743 // GO:0003743 // GO:0005515	translation initiation factor activity // translation initiation factor activity // translation initiation factor activity // protein binding	---	---	16662031
16662047	0.0888572	0.910515	NM_032648	FAM167B	family with sequence similarity 167, member B	1p35.1	NM_032648	RefSeq	Homo sapiens family with sequence similarity 167, member B (FAM167B), mRNA.	FALSE	Hs.18449	---	---	---	---	---	---	---	---	16662047
16662052	0.515347	1.05102	NM_001042771	LCK	lymphocyte-specific protein tyrosine kinase	1p34.3	NM_001042771	RefSeq	Homo sapiens lymphocyte-specific protein tyrosine kinase (LCK), transcript variant 1, mRNA.	FALSE	Hs.470627	GO:0006468 // GO:0006882 // GO:0006882 // GO:0006917 // GO:0006917 // GO:0006919 // GO:0006919 // GO:0007568 // GO:0007596 // GO:0009612 // GO:0010043 // GO:0010628 // GO:0016032 // GO:0018108 // GO:0030097 // GO:0030168 // GO:0030217 // GO:0030217 // GO:0031295 // GO:0042493 // GO:0042493 // GO:0042523 // GO:0042542 // GO:0044419 // GO:0045588 // GO:0046777 // GO:0050690 // GO:0050852 // GO:0050…	protein phosphorylation // cellular zinc ion homeostasis // cellular zinc ion homeostasis // induction of apoptosis // induction of apoptosis // activation of cysteine-type endopeptidase activity involved in apoptotic process // activation of cysteine-type endopeptidase activity involved in apoptotic process // aging // blood coagulation // response to mechanical stimulus // response to zinc ion …	GO:0000242 // GO:0000242 // GO:0005794 // GO:0005829 // GO:0005886 // GO:0030139 // GO:0045121 // GO:0045121	pericentriolar material // pericentriolar material // Golgi apparatus // cytosol // plasma membrane // endocytic vesicle // membrane raft // membrane raft	GO:0001948 // GO:0003823 // GO:0004713 // GO:0004713 // GO:0004713 // GO:0004713 // GO:0004713 // GO:0004715 // GO:0004722 // GO:0004722 // GO:0005515 // GO:0005524 // GO:0008022 // GO:0019901 // GO:0032403 // GO:0042169 // GO:0042169 // GO:0042609 // GO:0042610 // GO:0043548 // GO:0051117	glycoprotein binding // antigen binding // protein tyrosine kinase activity // protein tyrosine kinase activity // protein tyrosine kinase activity // protein tyrosine kinase activity // protein tyrosine kinase activity // non-membrane spanning protein tyrosine kinase activity // protein serine/threonine phosphatase activity // protein serine/threonine phosphatase activity // protein binding // A…	GenMAPP	Inflammatory_Response_Pathway	16662052
16662077	0.901538	1.0064	NM_004964	HDAC1	histone deacetylase 1	1p34	NM_004964	RefSeq	Homo sapiens histone deacetylase 1 (HDAC1), mRNA.	FALSE	Hs.88556	GO:0000122 // GO:0000122 // GO:0000278 // GO:0006338 // GO:0006355 // GO:0006476 // GO:0006916 // GO:0007219 // GO:0007596 // GO:0008284 // GO:0009913 // GO:0010832 // GO:0010870 // GO:0016568 // GO:0016575 // GO:0016575 // GO:0042475 // GO:0042733 // GO:0043066 // GO:0043922 // GO:0045786 // GO:0045892 // GO:0045893 // GO:0045944 // GO:0048011 // GO:0060766 // GO:0060789 // GO:0061029 // GO:0061…	negative regulation of transcription from RNA polymerase II promoter // negative regulation of transcription from RNA polymerase II promoter // mitotic cell cycle // chromatin remodeling // regulation of transcription, DNA-dependent // protein deacetylation // anti-apoptosis // Notch signaling pathway // blood coagulation // positive regulation of cell proliferation // epidermal cell differentiat…	GO:0000118 // GO:0005634 // GO:0005654 // GO:0005730 // GO:0005737 // GO:0005829 // GO:0016580 // GO:0016581	histone deacetylase complex // nucleus // nucleoplasm // nucleolus // cytoplasm // cytosol // Sin3 complex // NuRD complex	GO:0001047 // GO:0001106 // GO:0003700 // GO:0004407 // GO:0004407 // GO:0004407 // GO:0005515 // GO:0008134 // GO:0008134 // GO:0019899 // GO:0032041 // GO:0033558 // GO:0033558 // GO:0033613 // GO:0042826 // GO:0046969 // GO:0046970	core promoter binding // RNA polymerase II transcription corepressor activity // sequence-specific DNA binding transcription factor activity // histone deacetylase activity // histone deacetylase activity // histone deacetylase activity // protein binding // transcription factor binding // transcription factor binding // enzyme binding // NAD-dependent histone deacetylase activity (H3-K14 specifi…	---	---	16662077
16662098	0.456212	0.969282	---	---	---	---	TCONS_00000884-XLOC_000129	Rinn lincRNA	linc-TSSK3-2 chr1:+:32813110-32814381	FALSE	---	---	---	---	---	---	---	---	---	16662098
16662105	0.143367	0.887194	ENST00000574792	TSSK3	testis-specific serine kinase 3	1p35-p34	ENST00000574792	ENSEMBL	cdna:known chromosome:GRCh37:1:32818330:32819697:1 gene:ENSG00000162526 gene_biotype:protein_coding transcript_biotype:processed_transcript	FALSE	Hs.512763	GO:0006468 // GO:0007275 // GO:0007283 // GO:0030154	protein phosphorylation // multicellular organismal development // spermatogenesis // cell differentiation	---	---	GO:0000287 // GO:0004674 // GO:0005524	magnesium ion binding // protein serine/threonine kinase activity // ATP binding	---	---	16662105
16662108	0.793277	0.992928	NM_052841	TSSK3	testis-specific serine kinase 3	1p35-p34	NM_052841	RefSeq	Homo sapiens testis-specific serine kinase 3 (TSSK3), mRNA.	FALSE	Hs.512763	GO:0006468 // GO:0007275 // GO:0007283 // GO:0030154	protein phosphorylation // multicellular organismal development // spermatogenesis // cell differentiation	---	---	GO:0000287 // GO:0004674 // GO:0005524	magnesium ion binding // protein serine/threonine kinase activity // ATP binding	---	---	16662108
16662113	0.0571487	0.900998	NM_001145720	ZBTB8B	zinc finger and BTB domain containing 8B	1p35.1	NM_001145720	RefSeq	Homo sapiens zinc finger and BTB domain containing 8B (ZBTB8B), mRNA.	FALSE	Hs.647658	GO:0006351 // GO:0006355	transcription, DNA-dependent // regulation of transcription, DNA-dependent	GO:0005634	nucleus	GO:0003677 // GO:0008270	DNA binding // zinc ion binding	---	---	16662113
16662123	0.209136	1.05808	NM_001040441	ZBTB8A	zinc finger and BTB domain containing 8A	1p35.1	NM_001040441	RefSeq	Homo sapiens zinc finger and BTB domain containing 8A (ZBTB8A), mRNA.	FALSE	Hs.546479	GO:0006351 // GO:0006355 // GO:0008150	transcription, DNA-dependent // regulation of transcription, DNA-dependent // biological_process	GO:0005575 // GO:0005634	cellular_component // nucleus	GO:0003674 // GO:0003677 // GO:0008270	molecular_function // DNA binding // zinc ion binding	---	---	16662123
16662132	0.727659	1.01128	---	---	---	---	ENST00000363721	ENSEMBL	ncrna:misc_RNA chromosome:GRCh37:1:33105552:33105653:1 gene:ENSG00000200591 gene_biotype:misc_RNA transcript_biotype:misc_RNA	FALSE	---	---	---	---	---	---	---	---	---	16662132
16662134	0.0152681	1.1439	NM_005610	RBBP4	retinoblastoma binding protein 4	1p35.1	NM_005610	RefSeq	Homo sapiens retinoblastoma binding protein 4 (RBBP4), transcript variant 1, mRNA.	FALSE	Hs.16003	GO:0000278 // GO:0006260 // GO:0006334 // GO:0006338 // GO:0006351 // GO:0006355 // GO:0008285 // GO:0031497 // GO:0034080	mitotic cell cycle // DNA replication // nucleosome assembly // chromatin remodeling // transcription, DNA-dependent // regulation of transcription, DNA-dependent // negative regulation of cell proliferation // chromatin assembly // CenH3-containing nucleosome assembly at centromere	GO:0005634 // GO:0005654 // GO:0016580 // GO:0016581 // GO:0016581 // GO:0016589 // GO:0033186 // GO:0035098	nucleus // nucleoplasm // Sin3 complex // NuRD complex // NuRD complex // NURF complex // CAF-1 complex // ESC/E(Z) complex	GO:0005515 // GO:0008094 // GO:0042393 // GO:0042826	protein binding // DNA-dependent ATPase activity // histone binding // histone deacetylase binding	---	---	16662134
16662159	0.133611	0.917024	NM_001198972	KIAA1522	KIAA1522	1p35.1	NM_001198972	RefSeq	Homo sapiens KIAA1522 (KIAA1522), transcript variant 2, mRNA.	FALSE	Hs.591502	---	---	---	---	---	---	---	---	16662159
16662171	0.0911653	1.11042	NM_022753	S100PBP	S100P binding protein	1p35.1	NM_022753	RefSeq	Homo sapiens S100P binding protein (S100PBP), transcript variant 1, mRNA.	FALSE	Hs.440880	---	---	GO:0005634	nucleus	GO:0048306	calcium-dependent protein binding	---	---	16662171
16662193	0.0163232	0.858221	ENST00000373467	HPCA	hippocalcin	1p35-p34.2	ENST00000373467	ENSEMBL	cdna:known chromosome:GRCh37:1:33352036:33360247:1 gene:ENSG00000121905 gene_biotype:protein_coding transcript_biotype:protein_coding	FALSE	Hs.632391	GO:0048839	inner ear development	---	---	GO:0003779 // GO:0005509	actin binding // calcium ion binding	---	---	16662193
16662201	0.191609	0.864996	---	---	---	---	ENST00000408496	ENSEMBL	ncrna:miRNA chromosome:GRCh37:1:33391895:33392000:1 gene:ENSG00000221423 gene_biotype:miRNA transcript_biotype:miRNA	FALSE	---	---	---	---	---	---	---	---	---	16662201
16662203	0.361895	0.952784	---	---	---	---	TCONS_00001982-XLOC_000133	Rinn lincRNA	linc-ADC chr1:+:33394668-33399878	FALSE	---	---	---	---	---	---	---	---	---	16662203
16662209	0.39165	0.95671	NM_052998	ADC	arginine decarboxylase	1p35.1	NM_052998	RefSeq	Homo sapiens arginine decarboxylase (ADC), mRNA.	FALSE	Hs.101807	GO:0006591 // GO:0006595 // GO:0006596 // GO:0007283 // GO:0034641 // GO:0044281 // GO:0097055	ornithine metabolic process // polyamine metabolic process // polyamine biosynthetic process // spermatogenesis // cellular nitrogen compound metabolic process // small molecule metabolic process // agmatine biosynthetic process	GO:0005739 // GO:0005829	mitochondrion // cytosol	GO:0008792	arginine decarboxylase activity	---	---	16662209
16662234	0.340757	1.05194	NM_152493	ZNF362	zinc finger protein 362	1p35.1	NM_152493	RefSeq	Homo sapiens zinc finger protein 362 (ZNF362), mRNA.	FALSE	Hs.740507	GO:0006351 // GO:0006355	transcription, DNA-dependent // regulation of transcription, DNA-dependent	GO:0005634	nucleus	GO:0003677 // GO:0008270	DNA binding // zinc ion binding	---	---	16662234
16662251	0.561234	0.974219	---	---	---	---	ENST00000432703	ENSEMBL	cdna:putative chromosome:GRCh37:1:33815953:33828846:1 gene:ENSG00000233246 gene_biotype:antisense transcript_biotype:antisense	FALSE	---	---	---	---	---	---	---	---	---	16662251
16662255	0.761819	0.982838	NM_145238	ZSCAN20	zinc finger and SCAN domain containing 20	1p34.3	NM_145238	RefSeq	Homo sapiens zinc finger and SCAN domain containing 20 (ZSCAN20), mRNA.	FALSE	Hs.442705	GO:0006351 // GO:0016032	transcription, DNA-dependent // viral reproduction	GO:0005634 // GO:0005730 // GO:0005739	nucleus // nucleolus // mitochondrion	GO:0003677 // GO:0003700 // GO:0008270	DNA binding // sequence-specific DNA binding transcription factor activity // zinc ion binding	---	---	16662255
16662270	0.981516	0.998155	ENST00000522796	HMGB4	high mobility group box 4	1p35.1	ENST00000522796	ENSEMBL	cdna:known chromosome:GRCh37:1:34326101:34330392:1 gene:ENSG00000176256 gene_biotype:protein_coding transcript_biotype:protein_coding	FALSE	Hs.568628	---	---	GO:0005634 // GO:0005694	nucleus // chromosome	GO:0003677	DNA binding	---	---	16662270
16662280	0.468917	0.949282	NR_033264	HMGB4	high mobility group box 4	1p35.1	NR_033264	RefSeq	Homo sapiens high mobility group box 4 (HMGB4), transcript variant 2, non-coding RNA.	FALSE	Hs.568628	---	---	GO:0005634 // GO:0005694	nucleus // chromosome	GO:0003677	DNA binding	---	---	16662280
16662282	0.0999243	0.917319	NR_038372	LOC402779	uncharacterized LOC402779	---	NR_038372	RefSeq	Homo sapiens uncharacterized LOC402779 (LOC402779), non-coding RNA.	FALSE	Hs.666207	---	---	---	---	---	---	---	---	16662282
16662296	0.719926	0.858577	ENST00000364278	RN5S42	RNA, 5S ribosomal 42	---	ENST00000364278	ENSEMBL	ncrna:rRNA chromosome:GRCh37:1:34578550:34578664:1 gene:ENSG00000201148 gene_biotype:rRNA transcript_biotype:rRNA	FALSE	---	---	---	---	---	---	---	---	---	16662296
16662298	0.0852528	0.90048	NM_001134734	C1orf94	chromosome 1 open reading frame 94	1p34.3	NM_001134734	RefSeq	Homo sapiens chromosome 1 open reading frame 94 (C1orf94), transcript variant 1, mRNA.	FALSE	Hs.194610	---	---	---	---	GO:0005515	protein binding	---	---	16662298
16662310	0.0237647	0.885444	---	---	---	---	TCONS_00000886-XLOC_000136	Rinn lincRNA	linc-GJB5 chr1:+:34830405-34833852	FALSE	---	---	---	---	---	---	---	---	---	16662310
16662313	0.64029	0.974313	ENST00000338513	GJB5	gap junction protein, beta 5, 31.1kDa	1p35.1	ENST00000338513	ENSEMBL	cdna:known chromosome:GRCh37:1:35220648:35224113:1 gene:ENSG00000189280 gene_biotype:protein_coding transcript_biotype:protein_coding	FALSE	Hs.198249	GO:0007154 // GO:0008544 // GO:0060708 // GO:0060713	cell communication // epidermis development // spongiotrophoblast differentiation // labyrinthine layer morphogenesis	GO:0005922 // GO:0016021	connexon complex // integral to membrane	---	---	---	---	16662313
16662317	0.885259	0.991936	NM_153212	GJB4	gap junction protein, beta 4, 30.3kDa	1p34.3	NM_153212	RefSeq	Homo sapiens gap junction protein, beta 4, 30.3kDa (GJB4), mRNA.	FALSE	Hs.351203	GO:0007154 // GO:0007608 // GO:0042048	cell communication // sensory perception of smell // olfactory behavior	GO:0005921 // GO:0005922 // GO:0016021	gap junction // connexon complex // integral to membrane	GO:0005243	gap junction channel activity	GenMAPP	Calcium_regulation_in_cardiac_cells	16662317
16662322	0.0298204	0.932744	ENST00000373362	GJB3	gap junction protein, beta 3, 31kDa	1p34	ENST00000373362	ENSEMBL	cdna:known chromosome:GRCh37:1:35247879:35251970:1 gene:ENSG00000188910 gene_biotype:protein_coding transcript_biotype:protein_coding	FALSE	Hs.522561	GO:0001701 // GO:0001890 // GO:0007154 // GO:0007605 // GO:0043588	in utero embryonic development // placenta development // cell communication // sensory perception of sound // skin development	GO:0005921 // GO:0005922 // GO:0016021	gap junction // connexon complex // integral to membrane	GO:0005243	gap junction channel activity	---	---	16662322
16662329	0.85369	0.982686	NM_002060	GJA4	gap junction protein, alpha 4, 37kDa	1p35.1	NM_002060	RefSeq	Homo sapiens gap junction protein, alpha 4, 37kDa (GJA4), mRNA.	FALSE	Hs.296310	GO:0001568 // GO:0006810 // GO:0006816 // GO:0007043 // GO:0007154 // GO:0007267 // GO:0048265	blood vessel development // transport // calcium ion transport // cell-cell junction assembly // cell communication // cell-cell signaling // response to pain	GO:0005887 // GO:0005921 // GO:0005922 // GO:0016021	integral to plasma membrane // gap junction // connexon complex // integral to membrane	---	---	---	---	16662329
16662336	0.833394	0.993917	---	---	---	---	ENST00000516919	ENSEMBL	ncrna:snoRNA chromosome:GRCh37:1:35409357:35409425:1 gene:ENSG00000252728 gene_biotype:snoRNA transcript_biotype:snoRNA	FALSE	---	---	---	---	---	---	---	---	---	16662336
16662338	0.0657799	1.13625	NM_024772	ZMYM1	zinc finger, MYM-type 1	1p34.3	NM_024772	RefSeq	Homo sapiens zinc finger, MYM-type 1 (ZMYM1), mRNA.	FALSE	Hs.471243	---	---	GO:0005634	nucleus	GO:0003676 // GO:0008270 // GO:0046983	nucleic acid binding // zinc ion binding // protein dimerization activity	---	---	16662338
16662357	0.729736	1.02033	---	---	---	---	ENST00000364998	ENSEMBL	ncrna:misc_RNA chromosome:GRCh37:1:35661570:35661663:1 gene:ENSG00000201868 gene_biotype:misc_RNA transcript_biotype:misc_RNA	FALSE	---	---	---	---	---	---	---	---	---	16662357
16662359	0.0512836	1.12932	NM_005095	ZMYM4	zinc finger, MYM-type 4	1p32-p34	NM_005095	RefSeq	Homo sapiens zinc finger, MYM-type 4 (ZMYM4), mRNA.	FALSE	Hs.269211	GO:0007010 // GO:0007275 // GO:0022604	cytoskeleton organization // multicellular organismal development // regulation of cell morphogenesis	---	---	GO:0003677 // GO:0008270	DNA binding // zinc ion binding	---	---	16662359
16662394	0.0184163	1.20658	---	---	---	---	ENST00000364672	ENSEMBL	ncrna:snoRNA chromosome:GRCh37:1:35775875:35776026:1 gene:ENSG00000201542 gene_biotype:snoRNA transcript_biotype:snoRNA	FALSE	---	---	---	---	---	---	---	---	---	16662394
16662396	0.0764421	0.949456	NM_014284	NCDN	neurochondrin	1p34.3	NM_014284	RefSeq	Homo sapiens neurochondrin (NCDN), transcript variant 3, mRNA.	FALSE	Hs.121870	GO:0031175 // GO:0045453 // GO:0048168	neuron projection development // bone resorption // regulation of neuronal synaptic plasticity	GO:0005634 // GO:0005829 // GO:0030424 // GO:0030425 // GO:0043025	nucleus // cytosol // axon // dendrite // neuronal cell body	---	---	---	---	16662396
16662412	0.0229385	0.89877	NM_178548	TFAP2E	transcription factor AP-2 epsilon (activating enhancer binding protein 2 epsilon)	1p34.3	NM_178548	RefSeq	Homo sapiens transcription factor AP-2 epsilon (activating enhancer binding protein 2 epsilon) (TFAP2E), mRNA.	FALSE	Hs.567844	GO:0006351 // GO:0045944	transcription, DNA-dependent // positive regulation of transcription from RNA polymerase II promoter	GO:0005634	nucleus	GO:0003677 // GO:0003700 // GO:0042803 // GO:0046982	DNA binding // sequence-specific DNA binding transcription factor activity // protein homodimerization activity // protein heterodimerization activity	---	---	16662412
16662422	0.533341	0.96655	---	---	---	---	ENST00000452217	ENSEMBL	cdna:putative chromosome:GRCh37:1:36057977:36059256:1 gene:ENSG00000225306 gene_biotype:antisense transcript_biotype:antisense	FALSE	---	---	---	---	---	---	---	---	---	16662422
16662424	0.0678103	0.891325	---	---	---	---	TCONS_00000887-XLOC_000138	Rinn lincRNA	linc-EIF2C4-2 chr1:+:36133844-36134778	FALSE	---	---	---	---	---	---	---	---	---	16662424
16662427	0.860309	1.01128	---	---	---	---	ENST00000373226	ENSEMBL	cdna:known chromosome:GRCh37:1:36204990:36209177:1 gene:ENSG00000232335 gene_biotype:antisense transcript_biotype:antisense	FALSE	---	---	---	---	---	---	---	---	---	16662427
16662430	0.67639	0.973927	ENST00000373210	EIF2C4	eukaryotic translation initiation factor 2C, 4	1p34	ENST00000373210	ENSEMBL	cdna:known chromosome:GRCh37:1:36273773:36323491:1 gene:ENSG00000134698 gene_biotype:protein_coding transcript_biotype:protein_coding	FALSE	Hs.471492	GO:0006402 // GO:0007219 // GO:0010467 // GO:0035278	mRNA catabolic process // Notch signaling pathway // gene expression // negative regulation of translation involved in gene silencing by miRNA	GO:0000932 // GO:0005829 // GO:0035068	cytoplasmic mRNA processing body // cytosol // micro-ribonucleoprotein complex	GO:0003723 // GO:0005515	RNA binding // protein binding	---	---	16662430
16662453	0.135773	0.922826	NM_012199	EIF2C1	eukaryotic translation initiation factor 2C, 1	1p34.3	NM_012199	RefSeq	Homo sapiens eukaryotic translation initiation factor 2C, 1 (EIF2C1), mRNA.	FALSE	Hs.22867	GO:0000956 // GO:0006351 // GO:0006355 // GO:0007219 // GO:0010467 // GO:0035278	nuclear-transcribed mRNA catabolic process // transcription, DNA-dependent // regulation of transcription, DNA-dependent // Notch signaling pathway // gene expression // negative regulation of translation involved in gene silencing by miRNA	GO:0000932 // GO:0005737 // GO:0005829 // GO:0005844 // GO:0030529 // GO:0035068 // GO:0035068	cytoplasmic mRNA processing body // cytoplasm // cytosol // polysome // ribonucleoprotein complex // micro-ribonucleoprotein complex // micro-ribonucleoprotein complex	GO:0003723 // GO:0003743 // GO:0005515	RNA binding // translation initiation factor activity // protein binding	---	---	16662453
16662475	0.185631	1.04412	NM_024852	EIF2C3	eukaryotic translation initiation factor 2C, 3	1p34	NM_024852	RefSeq	Homo sapiens eukaryotic translation initiation factor 2C, 3 (EIF2C3), transcript variant 1, mRNA.	FALSE	Hs.657659	GO:0006402 // GO:0007219 // GO:0010467 // GO:0035278	mRNA catabolic process // Notch signaling pathway // gene expression // negative regulation of translation involved in gene silencing by miRNA	GO:0000932 // GO:0005829 // GO:0035068	cytoplasmic mRNA processing body // cytosol // micro-ribonucleoprotein complex	GO:0003723 // GO:0003743 // GO:0005515	RNA binding // translation initiation factor activity // protein binding	---	---	16662475
16662510	0.0173766	0.860339	NM_014466	TEKT2	tektin 2 (testicular)	1p34.3	NM_014466	RefSeq	Homo sapiens tektin 2 (testicular) (TEKT2), mRNA.	FALSE	Hs.127111	GO:0000226 // GO:0001539 // GO:0030030 // GO:0030317	microtubule cytoskeleton organization // ciliary or flagellar motility // cell projection organization // sperm motility	GO:0005874 // GO:0035085 // GO:0035086	microtubule // cilium axoneme // flagellar axoneme	---	---	---	---	16662510
16662525	0.478083	1.04057	NM_017825	ADPRHL2	ADP-ribosylhydrolase like 2	1p34.3	NM_017825	RefSeq	Homo sapiens ADP-ribosylhydrolase like 2 (ADPRHL2), nuclear gene encoding mitochondrial protein, mRNA.	FALSE	Hs.18021	---	---	GO:0005634 // GO:0005730 // GO:0005737	nucleus // nucleolus // cytoplasm	GO:0004649 // GO:0046872	poly(ADP-ribose) glycohydrolase activity // metal ion binding	---	---	16662525
16662537	0.0758474	0.944382	NM_018067	MAP7D1	MAP7 domain containing 1	1p34.3	NM_018067	RefSeq	Homo sapiens MAP7 domain containing 1 (MAP7D1), mRNA.	FALSE	Hs.356096	---	---	GO:0005737 // GO:0005819	cytoplasm // spindle	---	---	---	---	16662537
16662566	0.66469	1.02217	NM_005119	THRAP3	thyroid hormone receptor associated protein 3	1p34.3	NM_005119	RefSeq	Homo sapiens thyroid hormone receptor associated protein 3 (THRAP3), mRNA.	FALSE	Hs.160211	GO:0006367 // GO:0030518 // GO:0030521 // GO:0045893 // GO:0045944	transcription initiation from RNA polymerase II promoter // intracellular steroid hormone receptor signaling pathway // androgen receptor signaling pathway // positive regulation of transcription, DNA-dependent // positive regulation of transcription from RNA polymerase II promoter	GO:0005634 // GO:0005730 // GO:0016592 // GO:0043231	nucleus // nucleolus // mediator complex // intracellular membrane-bounded organelle	GO:0001104 // GO:0003712 // GO:0003713 // GO:0004872 // GO:0005524 // GO:0030374 // GO:0042809 // GO:0046966	RNA polymerase II transcription cofactor activity // transcription cofactor activity // transcription coactivator activity // receptor activity // ATP binding // ligand-dependent nuclear receptor transcription coactivator activity // vitamin D receptor binding // thyroid hormone receptor binding	---	---	16662566
16662584	0.277264	1.05203	NM_024676	SH3D21	SH3 domain containing 21	1p34.3	NM_024676	RefSeq	Homo sapiens SH3 domain containing 21 (SH3D21), transcript variant 2, mRNA.	FALSE	Hs.524496	---	---	---	---	---	---	---	---	16662584
16662613	0.385394	1.05614	---	---	---	---	TCONS_00000890-XLOC_000141	Rinn lincRNA	linc-ZC3H12A-4 chr1:+:36916214-36917200	FALSE	---	---	---	---	---	---	---	---	---	16662613
16662615	0.218274	0.948234	---	---	---	---	TCONS_00000185-XLOC_000144	Rinn lincRNA	linc-ZC3H12A-1 chr1:+:37238740-37241369	FALSE	---	---	---	---	---	---	---	---	---	16662615
16662619	0.280096	0.919319	NR_036217	MIR4255	microRNA 4255	---	NR_036217	RefSeq	Homo sapiens microRNA 4255 (MIR4255), microRNA.	FALSE	---	---	---	---	---	---	---	---	---	16662619
16662621	0.398545	0.948001	---	---	---	---	ENST00000384598	ENSEMBL	ncrna:snRNA chromosome:GRCh37:1:37669211:37669317:1 gene:ENSG00000207328 gene_biotype:snRNA transcript_biotype:snRNA	FALSE	---	---	---	---	---	---	---	---	---	16662621
16662623	0.0728777	0.943729	NM_025079	ZC3H12A	zinc finger CCCH-type containing 12A	1p34.3	NM_025079	RefSeq	Homo sapiens zinc finger CCCH-type containing 12A (ZC3H12A), mRNA.	FALSE	Hs.656294	GO:0001525 // GO:0006915 // GO:0030154	angiogenesis // apoptotic process // cell differentiation	GO:0005634 // GO:0005730 // GO:0005737 // GO:0005886	nucleus // nucleolus // cytoplasm // plasma membrane	GO:0004519 // GO:0005515 // GO:0046872	endonuclease activity // protein binding // metal ion binding	---	---	16662623
16662636	0.0401104	0.892299	NM_003462	DNALI1	dynein, axonemal, light intermediate chain 1	1p35.1	NM_003462	RefSeq	Homo sapiens dynein, axonemal, light intermediate chain 1 (DNALI1), mRNA.	FALSE	Hs.406050	GO:0006928 // GO:0007338	cellular component movement // single fertilization	GO:0005737 // GO:0005858 // GO:0005930	cytoplasm // axonemal dynein complex // axoneme	GO:0003777	microtubule motor activity	---	---	16662636
16662648	0.320472	0.953834	NM_001256875	CDCA8	cell division cycle associated 8	1p34.3	NM_001256875	RefSeq	Homo sapiens cell division cycle associated 8 (CDCA8), transcript variant 1, mRNA.	FALSE	Hs.524571	GO:0000087 // GO:0000089 // GO:0000236 // GO:0000278 // GO:0051276 // GO:0051301	M phase of mitotic cell cycle // mitotic metaphase // mitotic prometaphase // mitotic cell cycle // chromosome organization // cell division	GO:0000775 // GO:0005634 // GO:0005730 // GO:0005737 // GO:0005819 // GO:0005829 // GO:0032133 // GO:0043234	chromosome, centromeric region // nucleus // nucleolus // cytoplasm // spindle // cytosol // chromosome passenger complex // protein complex	GO:0005515	protein binding	---	---	16662648
16662662	0.441952	1.0969	---	---	---	---	ENST00000459008	ENSEMBL	ncrna:snoRNA chromosome:GRCh37:1:38215874:38215974:1 gene:ENSG00000238871 gene_biotype:snoRNA transcript_biotype:snoRNA	FALSE	---	---	---	---	---	---	---	---	---	16662662
16662664	0.5534	0.9617	ENST00000373045	MANEAL	mannosidase, endo-alpha-like	1p34.3	ENST00000373045	ENSEMBL	cdna:known chromosome:GRCh37:1:38259474:38266805:1 gene:ENSG00000185090 gene_biotype:protein_coding transcript_biotype:protein_coding	FALSE	Hs.534562 // Hs.706404	---	---	GO:0000139 // GO:0016021	Golgi membrane // integral to membrane	GO:0016787	hydrolase activity	---	---	16662664
16662676	0.177659	0.902954	ENST00000373043	C1orf122	chromosome 1 open reading frame 122	1p34.3	ENST00000373043	ENSEMBL	cdna:known chromosome:GRCh37:1:38272651:38275124:1 gene:ENSG00000197982 gene_biotype:protein_coding transcript_biotype:protein_coding	FALSE	Hs.532749	---	---	---	---	---	---	---	---	16662676
16662685	0.258328	0.92403	AK093261	INPP5B	inositol polyphosphate-5-phosphatase, 75kDa	1p34	AK093261	GenBank	Homo sapiens cDNA FLJ35942 fis, clone TESTI2011712.	FALSE	Hs.449942	GO:0007264 // GO:0046854 // GO:0046856 // GO:0051056	small GTPase mediated signal transduction // phosphatidylinositol phosphorylation // phosphatidylinositol dephosphorylation // regulation of small GTPase mediated signal transduction	GO:0005737 // GO:0005793 // GO:0005794 // GO:0005829 // GO:0005829 // GO:0015630 // GO:0016020 // GO:0030670 // GO:0031901	cytoplasm // endoplasmic reticulum-Golgi intermediate compartment // Golgi apparatus // cytosol // cytosol // microtubule cytoskeleton // membrane // phagocytic vesicle membrane // early endosome membrane	GO:0004439 // GO:0005515 // GO:0046872 // GO:0052658	phosphatidylinositol-4,5-bisphosphate 5-phosphatase activity // protein binding // metal ion binding // inositol-1,4,5-trisphosphate 5-phosphatase activity	---	---	16662685
16662688	0.103612	1.16136	---	---	---	---	ENST00000516639	ENSEMBL	ncrna:snoRNA chromosome:GRCh37:1:38349909:38349989:1 gene:ENSG00000252448 gene_biotype:snoRNA transcript_biotype:snoRNA	FALSE	---	---	---	---	---	---	---	---	---	16662688
16662690	0.56304	0.932991	---	---	---	---	ENST00000410350	ENSEMBL	ncrna:snRNA chromosome:GRCh37:1:38350695:38350789:1 gene:ENSG00000222282 gene_biotype:snRNA transcript_biotype:snRNA	FALSE	---	---	---	---	---	---	---	---	---	16662690
16662692	0.0460085	1.13872	NM_016037	UTP11L	UTP11-like, U3 small nucleolar ribonucleoprotein, (yeast)	1p34.3	NM_016037	RefSeq	Homo sapiens UTP11-like, U3 small nucleolar ribonucleoprotein, (yeast) (UTP11L), mRNA.	FALSE	Hs.472038	GO:0006364 // GO:0006917 // GO:0007399 // GO:0048011	rRNA processing // induction of apoptosis // nervous system development // nerve growth factor receptor signaling pathway	GO:0005615 // GO:0005634 // GO:0005730 // GO:0005737 // GO:0032040	extracellular space // nucleus // nucleolus // cytoplasm // small-subunit processome	GO:0005515	protein binding	---	---	16662692
16662705	0.599296	0.972137	---	---	---	---	TCONS_l2_00002030-XLOC_l2_000159	Broad TUCP	linc-AKIRIN1-5 chr1:+:38513096-38584697	FALSE	---	---	---	---	---	---	---	---	---	16662705
16662710	0.986598	1.00718	NR_037432	MIR3659	microRNA 3659	---	NR_037432	RefSeq	Homo sapiens microRNA 3659 (MIR3659), microRNA.	FALSE	---	---	---	---	---	---	---	---	---	16662710
16662712	0.828456	1.01779	---	---	---	---	TCONS_00000894-XLOC_000147	Rinn lincRNA	linc-AKIRIN1-4 chr1:+:38607364-38628221	FALSE	---	---	---	---	---	---	---	---	---	16662712
16662715	0.92651	0.99467	---	---	---	---	TCONS_00000895-XLOC_000148	Rinn lincRNA	linc-AKIRIN1-3 chr1:+:38658715-38676024	FALSE	---	---	---	---	---	---	---	---	---	16662715
16662719	0.987129	0.999519	---	---	---	---	TCONS_00000896-XLOC_000149	Rinn lincRNA	linc-AKIRIN1-2 chr1:+:38677714-38679106	FALSE	---	---	---	---	---	---	---	---	---	16662719
16662722	0.700248	0.956207	---	---	---	---	ENST00000363926	ENSEMBL	ncrna:snRNA chromosome:GRCh37:1:38862331:38862437:1 gene:ENSG00000200796 gene_biotype:snRNA transcript_biotype:snRNA	FALSE	---	---	---	---	---	---	---	---	---	16662722
16662724	0.553169	0.968409	---	---	---	---	TCONS_00000188-XLOC_000150	Rinn lincRNA	linc-AKIRIN1-1 chr1:+:38940867-38942156	FALSE	---	---	---	---	---	---	---	---	---	16662724
16662728	0.663678	0.980464	---	---	---	---	ENST00000443161	ENSEMBL	cdna:known chromosome:GRCh37:1:39339114:39341898:1 gene:ENSG00000228436 gene_biotype:antisense transcript_biotype:antisense	FALSE	---	---	---	---	---	---	---	---	---	16662728
16662735	0.12097	1.14679	---	---	---	---	ENST00000363093	ENSEMBL	ncrna:snRNA chromosome:GRCh37:1:39392542:39392649:1 gene:ENSG00000199963 gene_biotype:snRNA transcript_biotype:snRNA	FALSE	---	---	---	---	---	---	---	---	---	16662735
16662737	0.172951	1.04802	NM_024595	AKIRIN1	akirin 1	1p34.3	NM_024595	RefSeq	Homo sapiens akirin 1 (AKIRIN1), transcript variant 1, mRNA.	FALSE	Hs.293563	---	---	GO:0005634	nucleus	---	---	---	---	16662737
16662744	0.213413	1.14003	NM_004552	NDUFS5	NADH dehydrogenase (ubiquinone) Fe-S protein 5, 15kDa (NADH-coenzyme Q reductase)	1p34.2-p33	NM_004552	RefSeq	Homo sapiens NADH dehydrogenase (ubiquinone) Fe-S protein 5, 15kDa (NADH-coenzyme Q reductase) (NDUFS5), nuclear gene encoding mitochondrial protein, transcript variant 1, mRNA.	FALSE	Hs.632385	GO:0006120 // GO:0006810 // GO:0022904 // GO:0032981 // GO:0044281	mitochondrial electron transport, NADH to ubiquinone // transport // respiratory electron transport chain // mitochondrial respiratory chain complex I assembly // small molecule metabolic process	GO:0005739 // GO:0005743 // GO:0005747 // GO:0005747 // GO:0005758	mitochondrion // mitochondrial inner membrane // mitochondrial respiratory chain complex I // mitochondrial respiratory chain complex I // mitochondrial intermembrane space	GO:0008137	NADH dehydrogenase (ubiquinone) activity	GenMAPP	Electron_Transport_Chain	16662744
16662749	0.88823	1.01148	---	---	---	---	TCONS_00001989-XLOC_000152	Rinn lincRNA	linc-MACF1-2 chr1:+:39508263-39509883	FALSE	---	---	---	---	---	---	---	---	---	16662749
16662752	0.549926	1.03977	---	---	---	---	TCONS_00001990-XLOC_000153	Rinn lincRNA	linc-MACF1-1 chr1:+:39512711-39514128	FALSE	---	---	---	---	---	---	---	---	---	16662752
16662755	0.0045463	1.16156	NM_012090	MACF1	microtubule-actin crosslinking factor 1	1p32-p31	NM_012090	RefSeq	Homo sapiens microtubule-actin crosslinking factor 1 (MACF1), transcript variant 1, mRNA.	FALSE	Hs.472475 // Hs.692278	GO:0006200 // GO:0007050 // GO:0008150 // GO:0010632 // GO:0016055 // GO:0030177 // GO:0032886 // GO:0042060 // GO:0043001 // GO:0051893	ATP catabolic process // cell cycle arrest // biological_process // regulation of epithelial cell migration // Wnt receptor signaling pathway // positive regulation of Wnt receptor signaling pathway // regulation of microtubule-based process // wound healing // Golgi to plasma membrane protein transport // regulation of focal adhesion assembly	GO:0005737 // GO:0005737 // GO:0005794 // GO:0005856 // GO:0005874 // GO:0005886 // GO:0032587	cytoplasm // cytoplasm // Golgi apparatus // cytoskeleton // microtubule // plasma membrane // ruffle membrane	GO:0003779 // GO:0005509 // GO:0005515 // GO:0008017 // GO:0016887 // GO:0051015	actin binding // calcium ion binding // protein binding // microtubule binding // ATPase activity // actin filament binding	---	---	16662755
16662885	0.649028	0.970736	NM_015038	KIAA0754	KIAA0754	1p34.3	NM_015038	RefSeq	Homo sapiens KIAA0754 (KIAA0754), mRNA.	FALSE	Hs.658760	---	---	---	---	---	---	---	---	16662885
16662890	0.00451017	0.846823	NM_181809	BMP8A	bone morphogenetic protein 8a	1p34.3	NM_181809	RefSeq	Homo sapiens bone morphogenetic protein 8a (BMP8A), mRNA.	FALSE	Hs.472497	GO:0001503 // GO:0030154 // GO:0040007 // GO:0051216	ossification // cell differentiation // growth // cartilage development	GO:0005615	extracellular space	GO:0005125 // GO:0008083	cytokine activity // growth factor activity	---	---	16662890
16662900	0.916943	0.991217	ENST00000415255	LOC100506950	uncharacterized LOC100506950	---	ENST00000415255	ENSEMBL	cdna:known chromosome:GRCh37:1:40030832:40038875:1 gene:ENSG00000228060 gene_biotype:antisense transcript_biotype:antisense	FALSE	---	---	---	---	---	---	---	---	---	16662900
16662905	0.416053	0.944766	---	---	---	---	ENST00000424418	ENSEMBL	cdna:putative chromosome:GRCh37:1:40099088:40099575:1 gene:ENSG00000225903 gene_biotype:antisense transcript_biotype:antisense	FALSE	---	---	---	---	---	---	---	---	---	16662905
16662908	0.0487421	1.11332	NM_006112	PPIE	peptidylprolyl isomerase E (cyclophilin E)	1p32	NM_006112	RefSeq	Homo sapiens peptidylprolyl isomerase E (cyclophilin E) (PPIE), transcript variant 1, mRNA.	FALSE	Hs.524690	GO:0000398 // GO:0000413 // GO:0006355 // GO:0006457	nuclear mRNA splicing, via spliceosome // protein peptidyl-prolyl isomerization // regulation of transcription, DNA-dependent // protein folding	GO:0005634 // GO:0071013	nucleus // catalytic step 2 spliceosome	GO:0000166 // GO:0003723 // GO:0003723 // GO:0003755 // GO:0003755 // GO:0005515 // GO:0016018	nucleotide binding // RNA binding // RNA binding // peptidyl-prolyl cis-trans isomerase activity // peptidyl-prolyl cis-trans isomerase activity // protein binding // cyclosporin A binding	---	---	16662908
16662936	0.253914	0.933912	---	---	---	---	TCONS_00000911-XLOC_000155	Rinn lincRNA	linc-MFSD2A chr1:+:40289923-40303684	FALSE	---	---	---	---	---	---	---	---	---	16662936
16662942	0.00560942	0.885513	---	---	---	---	ENST00000418255	ENSEMBL	cdna:known chromosome:GRCh37:1:40363417:40364770:1 gene:ENSG00000236546 gene_biotype:antisense transcript_biotype:antisense	FALSE	---	---	---	---	---	---	---	---	---	16662942
16662945	0.154263	0.915838	NM_001136493	MFSD2A	major facilitator superfamily domain containing 2A	1p34.2	NM_001136493	RefSeq	Homo sapiens major facilitator superfamily domain containing 2A (MFSD2A), transcript variant 1, mRNA.	FALSE	Hs.655177	GO:0006810	transport	GO:0005789 // GO:0005886 // GO:0016021	endoplasmic reticulum membrane // plasma membrane // integral to membrane	---	---	---	---	16662945
16662968	0.873993	0.996343	ENST00000372797	CAP1	CAP, adenylate cyclase-associated protein 1 (yeast)	1p34.2	ENST00000372797	ENSEMBL	cdna:known chromosome:GRCh37:1:40505905:40538321:1 gene:ENSG00000131236 gene_biotype:protein_coding transcript_biotype:protein_coding	FALSE	Hs.370581	GO:0000902 // GO:0001667 // GO:0002576 // GO:0006898 // GO:0007010 // GO:0007163 // GO:0007165 // GO:0007190 // GO:0007411 // GO:0007596 // GO:0030036 // GO:0030168	cell morphogenesis // ameboidal cell migration // platelet degranulation // receptor-mediated endocytosis // cytoskeleton organization // establishment or maintenance of cell polarity // signal transduction // activation of adenylate cyclase activity // axon guidance // blood coagulation // actin cytoskeleton organization // platelet activation	GO:0005886 // GO:0030864	plasma membrane // cortical actin cytoskeleton	GO:0003779	actin binding	---	---	16662968
16662993	0.00327474	1.11176	NM_012421	RLF	rearranged L-myc fusion	1p32	NM_012421	RefSeq	Homo sapiens rearranged L-myc fusion (RLF), mRNA.	FALSE	Hs.205627	GO:0006351 // GO:0006355 // GO:0009294 // GO:0015074 // GO:0045893 // GO:0045944 // GO:0051276 // GO:0051276	transcription, DNA-dependent // regulation of transcription, DNA-dependent // DNA mediated transformation // DNA integration // positive regulation of transcription, DNA-dependent // positive regulation of transcription from RNA polymerase II promoter // chromosome organization // chromosome organization	GO:0005634	nucleus	GO:0003677 // GO:0005515 // GO:0008270	DNA binding // protein binding // zinc ion binding	---	---	16662993
16663005	0.246	1.17257	---	---	---	---	ENST00000384777	ENSEMBL	ncrna:snRNA chromosome:GRCh37:1:40643515:40643621:1 gene:ENSG00000207508 gene_biotype:snRNA transcript_biotype:snRNA	FALSE	---	---	---	---	---	---	---	---	---	16663005
16663007	0.0672487	0.909907	NM_001008740	TMCO2	transmembrane and coiled-coil domains 2	1p34.2	NM_001008740	RefSeq	Homo sapiens transmembrane and coiled-coil domains 2 (TMCO2), mRNA.	FALSE	Hs.406265	---	---	GO:0016021	integral to membrane	---	---	---	---	16663007
16663014	0.0036322	1.12287	NM_005857	ZMPSTE24	zinc metallopeptidase STE24 homolog (S. cerevisiae)	1p34	NM_005857	RefSeq	Homo sapiens zinc metallopeptidase STE24 homolog (S. cerevisiae) (ZMPSTE24), mRNA.	FALSE	Hs.132642	GO:0006508 // GO:0006998 // GO:0030327	proteolysis // nuclear envelope organization // prenylated protein catabolic process	GO:0000139 // GO:0005624 // GO:0005789 // GO:0016021	Golgi membrane // membrane fraction // endoplasmic reticulum membrane // integral to membrane	GO:0004222 // GO:0008235 // GO:0046872	metalloendopeptidase activity // metalloexopeptidase activity // metal ion binding	---	---	16663014
16663030	0.878539	1.04389	---	---	---	---	ENST00000435785	ENSEMBL	cdna:known chromosome:GRCh37:1:40747986:40749177:1 gene:ENSG00000225627 gene_biotype:antisense transcript_biotype:antisense	FALSE	---	---	---	---	---	---	---	---	---	16663030
16663033	0.815706	1.01354	NM_022733	SMAP2	small ArfGAP2	1p35.3-p34.1	NM_022733	RefSeq	Homo sapiens small ArfGAP2 (SMAP2), transcript variant 1, mRNA.	FALSE	Hs.15200	GO:0032312	regulation of ARF GTPase activity	GO:0005634 // GO:0005730 // GO:0005737	nucleus // nucleolus // cytoplasm	GO:0008060 // GO:0008270	ARF GTPase activator activity // zinc ion binding	---	---	16663033
16663051	0.859282	1.02019	NM_023070	ZNF643	zinc finger protein 643	1p34.2	NM_023070	RefSeq	Homo sapiens zinc finger protein 643 (ZNF643), mRNA.	FALSE	Hs.133034	GO:0006351	transcription, DNA-dependent	GO:0005634	nucleus	GO:0003677 // GO:0003700 // GO:0008270	DNA binding // sequence-specific DNA binding transcription factor activity // zinc ion binding	---	---	16663051
16663064	0.0649447	1.13751	ENST00000372706	ZNF642	zinc finger protein 642	1p34.2	ENST00000372706	ENSEMBL	cdna:known chromosome:GRCh37:1:40942887:40962015:1 gene:ENSG00000187815 gene_biotype:protein_coding transcript_biotype:protein_coding	FALSE	Hs.434385	GO:0006351 // GO:0006355	transcription, DNA-dependent // regulation of transcription, DNA-dependent	GO:0005634	nucleus	GO:0003677 // GO:0008270	DNA binding // zinc ion binding	---	---	16663064
16663075	0.489064	1.04421	ENST00000372703	DEM1	defects in morphology 1 homolog (S. cerevisiae)	1p34.2	ENST00000372703	ENSEMBL	cdna:known chromosome:GRCh37:1:40974419:40981709:1 gene:ENSG00000164002 gene_biotype:protein_coding transcript_biotype:protein_coding	FALSE	Hs.59584	GO:0008150	biological_process	GO:0005575	cellular_component	GO:0003674 // GO:0003677 // GO:0004527	molecular_function // DNA binding // exonuclease activity	---	---	16663075
16663085	0.0953164	1.13278	NM_152373	ZNF684	zinc finger protein 684	1p34.2	NM_152373	RefSeq	Homo sapiens zinc finger protein 684 (ZNF684), mRNA.	FALSE	Hs.524767	GO:0006351 // GO:0006355	transcription, DNA-dependent // regulation of transcription, DNA-dependent	GO:0005634	nucleus	GO:0003677 // GO:0008270	DNA binding // zinc ion binding	---	---	16663085
16663094	0.207878	0.944797	NM_001142590	NFYC	nuclear transcription factor Y, gamma	1p32	NM_001142590	RefSeq	Homo sapiens nuclear transcription factor Y, gamma (NFYC), transcript variant 5, mRNA.	FALSE	Hs.713051	GO:0006351 // GO:0006355 // GO:0006357 // GO:0006457 // GO:0045893	transcription, DNA-dependent // regulation of transcription, DNA-dependent // regulation of transcription from RNA polymerase II promoter // protein folding // positive regulation of transcription, DNA-dependent	GO:0005634 // GO:0005634 // GO:0016602	nucleus // nucleus // CCAAT-binding factor complex	GO:0003677 // GO:0003700 // GO:0003700 // GO:0003713 // GO:0005515 // GO:0043565	DNA binding // sequence-specific DNA binding transcription factor activity // sequence-specific DNA binding transcription factor activity // transcription coactivator activity // protein binding // sequence-specific DNA binding	---	---	16663094
16663129	0.290388	0.916037	NR_029846	MIR30E	microRNA 30e	1p34.2	NR_029846	RefSeq	Homo sapiens microRNA 30e (MIR30E), microRNA.	FALSE	---	---	---	---	---	---	---	---	---	16663129
16663131	0.389482	0.945287	NR_029833	MIR30C1	microRNA 30c-1	1p34.2	NR_029833	RefSeq	Homo sapiens microRNA 30c-1 (MIR30C1), microRNA.	FALSE	---	---	---	---	---	---	---	---	---	16663131
16663133	0.0154311	0.91549	NM_004700	KCNQ4	potassium voltage-gated channel, KQT-like subfamily, member 4	1p34	NM_004700	RefSeq	Homo sapiens potassium voltage-gated channel, KQT-like subfamily, member 4 (KCNQ4), transcript variant 1, mRNA.	FALSE	Hs.473058	GO:0006813 // GO:0007268 // GO:0007605 // GO:0032227 // GO:0042472 // GO:0071805	potassium ion transport // synaptic transmission // sensory perception of sound // negative regulation of synaptic transmission, dopaminergic // inner ear morphogenesis // potassium ion transmembrane transport	GO:0005737 // GO:0005886 // GO:0008076 // GO:0009925 // GO:0043005	cytoplasm // plasma membrane // voltage-gated potassium channel complex // basal plasma membrane // neuron projection	GO:0005249 // GO:0005267	voltage-gated potassium channel activity // potassium channel activity	---	---	16663133
16663151	0.857008	0.981961	---	---	---	---	TCONS_l2_00002032-XLOC_l2_000174	Broad TUCP	linc-CTPS chr1:+:41329585-41342342	FALSE	---	---	---	---	---	---	---	---	---	16663151
16663155	0.724817	0.980919	NM_001905	CTPS1	CTP synthase 1	1p34.1	NM_001905	RefSeq	Homo sapiens CTP synthase 1 (CTPS1), mRNA.	FALSE	Hs.473087	GO:0006139 // GO:0006241 // GO:0006541 // GO:0015949 // GO:0042493 // GO:0044210 // GO:0044281 // GO:0055086	nucleobase-containing compound metabolic process // CTP biosynthetic process // glutamine metabolic process // nucleobase-containing small molecule interconversion // response to drug // 'de novo' CTP biosynthetic process // small molecule metabolic process // nucleobase-containing small molecule metabolic process	GO:0005575 // GO:0005829	cellular_component // cytosol	GO:0003883 // GO:0003883 // GO:0003883 // GO:0005524	CTP synthase activity // CTP synthase activity // CTP synthase activity // ATP binding	---	---	16663155
16663193	0.0286107	0.901173	---	---	---	---	ENST00000425554	ENSEMBL	havana:lincRNA chromosome:GRCh37:1:41708045:41730230:1 gene:ENSG00000235358 gene_biotype:lincRNA transcript_biotype:lincRNA	FALSE	---	---	---	---	---	---	---	---	---	16663193
16663199	0.168627	0.930245	ENST00000372591	FOXO6	forkhead box O6	---	ENST00000372591	ENSEMBL	cdna:known chromosome:GRCh37:1:41827594:41849262:1 gene:ENSG00000204060 gene_biotype:protein_coding transcript_biotype:protein_coding	FALSE	---	---	---	---	---	---	---	---	---	16663199
16663212	0.228522	1.10179	---	---	---	---	TCONS_00000918-XLOC_000160	Rinn lincRNA	linc-GUCA2B chr1:+:41898930-41930507	FALSE	---	---	---	---	---	---	---	---	---	16663212
16663215	0.80358	0.986532	---	---	---	---	ENST00000440249	ENSEMBL	cdna:putative chromosome:GRCh37:1:42001114:42001539:1 gene:ENSG00000230881 gene_biotype:antisense transcript_biotype:antisense	FALSE	---	---	---	---	---	---	---	---	---	16663215
16663218	0.651173	0.960734	NM_007102	GUCA2B	guanylate cyclase activator 2B (uroguanylin)	1p34-p33	NM_007102	RefSeq	Homo sapiens guanylate cyclase activator 2B (uroguanylin) (GUCA2B), mRNA.	FALSE	Hs.32966	GO:0006182 // GO:0007588 // GO:0007589 // GO:0045776	cGMP biosynthetic process // excretion // body fluid secretion // negative regulation of blood pressure	GO:0005576	extracellular region	GO:0008048	calcium sensitive guanylate cyclase activator activity	GenMAPP	Smooth_muscle_contraction	16663218
16663223	0.480516	0.963203	NM_173642	RIMKLA	ribosomal modification protein rimK-like family member A	1p34.2	NM_173642	RefSeq	Homo sapiens ribosomal modification protein rimK-like family member A (RIMKLA), mRNA.	FALSE	Hs.420244	GO:0006464	cellular protein modification process	GO:0005737	cytoplasm	GO:0005524 // GO:0016881 // GO:0046872	ATP binding // acid-amino acid ligase activity // metal ion binding	---	---	16663223
16663231	0.180578	1.08531	NM_024664	PPCS	phosphopantothenoylcysteine synthetase	1p34.2	NM_024664	RefSeq	Homo sapiens phosphopantothenoylcysteine synthetase (PPCS), transcript variant 1, mRNA.	FALSE	Hs.706662	GO:0006766 // GO:0006767 // GO:0009108 // GO:0015937 // GO:0015939 // GO:0044281	vitamin metabolic process // water-soluble vitamin metabolic process // coenzyme biosynthetic process // coenzyme A biosynthetic process // pantothenate metabolic process // small molecule metabolic process	GO:0005829	cytosol	GO:0004632	phosphopantothenate--cysteine ligase activity	---	---	16663231
16663242	0.519759	1.02475	ENST00000428554	CCDC30	coiled-coil domain containing 30	1p34.2	ENST00000428554	ENSEMBL	cdna:known chromosome:GRCh37:1:42929025:43119852:1 gene:ENSG00000186409 gene_biotype:protein_coding transcript_biotype:protein_coding	FALSE	Hs.729640	---	---	---	---	---	---	---	---	16663242
16663282	0.819658	1.03548	ENST00000492422	CCDC30	coiled-coil domain containing 30	1p34.2	ENST00000492422	ENSEMBL	cdna:known chromosome:GRCh37:1:42929593:42939231:1 gene:ENSG00000186409 gene_biotype:protein_coding transcript_biotype:processed_transcript	FALSE	Hs.729640	---	---	---	---	---	---	---	---	16663282
16663284	0.403221	0.934953	ENST00000462063	CCDC30	coiled-coil domain containing 30	1p34.2	ENST00000462063	ENSEMBL	cdna:known chromosome:GRCh37:1:42933415:42939056:1 gene:ENSG00000186409 gene_biotype:protein_coding transcript_biotype:processed_transcript	FALSE	Hs.729640	---	---	---	---	---	---	---	---	16663284
16663286	0.924598	1.01531	ENST00000462063	CCDC30	coiled-coil domain containing 30	1p34.2	ENST00000462063	ENSEMBL	cdna:known chromosome:GRCh37:1:42933415:42939056:1 gene:ENSG00000186409 gene_biotype:protein_coding transcript_biotype:processed_transcript	FALSE	Hs.729640	---	---	---	---	---	---	---	---	16663286
16663288	0.948967	0.987749	ENST00000492422	CCDC30	coiled-coil domain containing 30	1p34.2	ENST00000492422	ENSEMBL	cdna:known chromosome:GRCh37:1:42929593:42939231:1 gene:ENSG00000186409 gene_biotype:protein_coding transcript_biotype:processed_transcript	FALSE	Hs.729640	---	---	---	---	---	---	---	---	16663288
16663291	0.794443	0.924135	ENST00000475614	CCDC30	coiled-coil domain containing 30	1p34.2	ENST00000475614	ENSEMBL	cdna:known chromosome:GRCh37:1:42929001:42948667:1 gene:ENSG00000186409 gene_biotype:protein_coding transcript_biotype:processed_transcript	FALSE	Hs.729640	---	---	---	---	---	---	---	---	16663291
16663294	0.946974	1.00122	NM_006347	PPIH	peptidylprolyl isomerase H (cyclophilin H)	1p34.1	NM_006347	RefSeq	Homo sapiens peptidylprolyl isomerase H (cyclophilin H) (PPIH), mRNA.	FALSE	Hs.256639	GO:0000398 // GO:0000413 // GO:0006457 // GO:0006461	nuclear mRNA splicing, via spliceosome // protein peptidyl-prolyl isomerization // protein folding // protein complex assembly	GO:0005681 // GO:0005737 // GO:0016607 // GO:0046540 // GO:0071001	spliceosomal complex // cytoplasm // nuclear speck // U4/U6 x U5 tri-snRNP complex // U4/U6 snRNP	GO:0003755 // GO:0005515 // GO:0016018 // GO:0043021	peptidyl-prolyl cis-trans isomerase activity // protein binding // cyclosporin A binding // ribonucleoprotein complex binding	---	---	16663294
16663314	0.847222	0.99437	---	---	---	---	AF086102	GenBank	Homo sapiens full length insert cDNA clone YZ92E04.	FALSE	---	---	---	---	---	---	---	---	---	16663314
16663317	0.872332	0.985745	NM_004559	YBX1	Y box binding protein 1	1p34	NM_004559	RefSeq	Homo sapiens Y box binding protein 1 (YBX1), mRNA.	FALSE	Hs.473583	GO:0000122 // GO:0000398 // GO:0001701 // GO:0006355 // GO:0006355 // GO:0006355 // GO:0006366 // GO:0008380 // GO:0010467 // GO:0045892 // GO:0051154 // GO:0051781 // GO:0070934	negative regulation of transcription from RNA polymerase II promoter // nuclear mRNA splicing, via spliceosome // in utero embryonic development // regulation of transcription, DNA-dependent // regulation of transcription, DNA-dependent // regulation of transcription, DNA-dependent // transcription from RNA polymerase II promoter // RNA splicing // gene expression // negative regulation of transc…	GO:0005576 // GO:0005634 // GO:0005654 // GO:0005689 // GO:0005737 // GO:0010494 // GO:0030529 // GO:0043231 // GO:0070937 // GO:0071204	extracellular region // nucleus // nucleoplasm // U12-type spliceosomal complex // cytoplasm // cytoplasmic stress granule // ribonucleoprotein complex // intracellular membrane-bounded organelle // CRD-mediated mRNA stability complex // histone pre-mRNA 3'end processing complex	GO:0003677 // GO:0003677 // GO:0003690 // GO:0003697 // GO:0003700 // GO:0003723 // GO:0003723 // GO:0005515	DNA binding // DNA binding // double-stranded DNA binding // single-stranded DNA binding // sequence-specific DNA binding transcription factor activity // RNA binding // RNA binding // protein binding	---	---	16663317
16663329	0.177483	0.919984	---	---	---	---	ENST00000436098	ENSEMBL	cdna:known chromosome:GRCh37:1:43221886:43222881:1 gene:ENSG00000234866 gene_biotype:antisense transcript_biotype:antisense	FALSE	---	---	---	---	---	---	---	---	---	16663329
16663332	0.337805	1.03822	NM_024097	C1orf50	chromosome 1 open reading frame 50	1p34.2	NM_024097	RefSeq	Homo sapiens chromosome 1 open reading frame 50 (C1orf50), transcript variant 1, mRNA.	FALSE	Hs.148845	---	---	---	---	---	---	---	---	16663332
16663345	0.196842	1.08603	ENST00000492801 // ENST00000492801	LOC100129924 // C1orf50	uncharacterized LOC100129924 // chromosome 1 open reading frame 50	1p34.2 // 1p34.2	ENST00000492801	ENSEMBL	cdna:known chromosome:GRCh37:1:43232953:43264127:1 gene:ENSG00000164008 gene_biotype:protein_coding transcript_biotype:processed_transcript	FALSE	Hs.148845 // Hs.720780	---	---	---	---	---	---	---	---	16663345
16663347	0.737821	1.06567	NM_001242750	LOC100129924	uncharacterized LOC100129924	1p34.2	NM_001242750	RefSeq	Homo sapiens uncharacterized LOC100129924 (LOC100129924), mRNA.	FALSE	Hs.720780	---	---	---	---	---	---	---	---	16663347
16663358	0.397129	0.954079	ENST00000372514	ERMAP	erythroblast membrane-associated protein (Scianna blood group)	1p34.2	ENST00000372514	ENSEMBL	cdna:known chromosome:GRCh37:1:43291231:43310660:1 gene:ENSG00000164010 gene_biotype:protein_coding transcript_biotype:protein_coding	FALSE	Hs.439437	---	---	GO:0005886 // GO:0016021 // GO:0031410	plasma membrane // integral to membrane // cytoplasmic vesicle	---	---	---	---	16663358
16663376	0.0520487	1.17113	ENST00000372504	ZNF691	zinc finger protein 691	1p34.2	ENST00000372504	ENSEMBL	cdna:known chromosome:GRCh37:1:43312308:43318148:1 gene:ENSG00000164011 gene_biotype:protein_coding transcript_biotype:protein_coding	FALSE	Hs.20879	---	---	GO:0005622 // GO:0005634	intracellular // nucleus	GO:0003676 // GO:0003677 // GO:0008270	nucleic acid binding // DNA binding // zinc ion binding	---	---	16663376
16663390	0.512443	0.954429	NR_033967	SLC2A1-AS1	SLC2A1 antisense RNA 1 (non-protein coding)	1p34.2	NR_033967	RefSeq	Homo sapiens SLC2A1 antisense RNA 1 (non-protein coding) (SLC2A1-AS1), non-coding RNA.	FALSE	Hs.260928	---	---	---	---	---	---	---	---	16663390
16663396	0.0309551	1.23084	---	---	---	---	ENST00000384526	ENSEMBL	ncrna:snRNA chromosome:GRCh37:1:43457109:43457215:1 gene:ENSG00000207256 gene_biotype:snRNA transcript_biotype:snRNA	FALSE	---	---	---	---	---	---	---	---	---	16663396
16663398	0.394101	0.963787	ENST00000409706	FAM183A	family with sequence similarity 183, member A	1p34.2	ENST00000409706	ENSEMBL	cdna:novel chromosome:GRCh37:1:43610029:43622061:1 gene:ENSG00000186973 gene_biotype:protein_coding transcript_biotype:protein_coding	FALSE	Hs.657614	---	---	---	---	---	---	---	---	16663398
16663413	0.030702	0.911989	NM_001195831	WDR65	WD repeat domain 65	1p34.2	NM_001195831	RefSeq	Homo sapiens WD repeat domain 65 (WDR65), transcript variant 5, mRNA.	FALSE	Hs.527565	---	---	---	---	---	---	---	---	16663413
16663446	0.28955	1.26777	ENST00000362370	RN5S46	RNA, 5S ribosomal 46	---	ENST00000362370	ENSEMBL	ncrna:rRNA chromosome:GRCh37:1:43662088:43662207:1 gene:ENSG00000199240 gene_biotype:rRNA transcript_biotype:rRNA	FALSE	---	---	---	---	---	---	---	---	---	16663446
16663448	0.534857	0.976669	NM_144626	TMEM125	transmembrane protein 125	1p34.2	NM_144626	RefSeq	Homo sapiens transmembrane protein 125 (TMEM125), mRNA.	FALSE	Hs.104476	GO:0008150	biological_process	GO:0005575 // GO:0016021	cellular_component // integral to membrane	GO:0003674	molecular_function	---	---	16663448
16663457	0.11702	0.909218	NM_005424	TIE1	tyrosine kinase with immunoglobulin-like and EGF-like domains 1	1p34-p33	NM_005424	RefSeq	Homo sapiens tyrosine kinase with immunoglobulin-like and EGF-like domains 1 (TIE1), transcript variant 1, mRNA.	FALSE	Hs.78824	GO:0001525 // GO:0001701 // GO:0007165 // GO:0007498 // GO:0016525 // GO:0030336 // GO:0032526 // GO:0045026	angiogenesis // in utero embryonic development // signal transduction // mesoderm development // negative regulation of angiogenesis // negative regulation of cell migration // response to retinoic acid // plasma membrane fusion	GO:0005886 // GO:0005887	plasma membrane // integral to plasma membrane	GO:0004713 // GO:0004714 // GO:0005515 // GO:0005524	protein tyrosine kinase activity // transmembrane receptor protein tyrosine kinase activity // protein binding // ATP binding	---	---	16663457
16663498	0.426594	1.06371	ENST00000372470	MPL	myeloproliferative leukemia virus oncogene	1p34	ENST00000372470	ENSEMBL	cdna:known chromosome:GRCh37:1:43803478:43818443:1 gene:ENSG00000117400 gene_biotype:protein_coding transcript_biotype:protein_coding	FALSE	Hs.82906	GO:0007166 // GO:0007596 // GO:0008283 // GO:0030168 // GO:0032642 // GO:0048872	cell surface receptor signaling pathway // blood coagulation // cell proliferation // platelet activation // regulation of chemokine production // homeostasis of number of cells	GO:0005886 // GO:0005886 // GO:0005887 // GO:0016020	plasma membrane // plasma membrane // integral to plasma membrane // membrane	GO:0004888 // GO:0004896	transmembrane signaling receptor activity // cytokine receptor activity	---	---	16663498
16663514	0.108725	0.925893	ENST00000372462	CDC20	cell division cycle 20 homolog (S. cerevisiae)	1p34.1	ENST00000372462	ENSEMBL	cdna:known chromosome:GRCh37:1:43824684:43828874:1 gene:ENSG00000117399 gene_biotype:protein_coding transcript_biotype:protein_coding	FALSE	Hs.524947	GO:0000075 // GO:0000087 // GO:0000236 // GO:0000278 // GO:0007049 // GO:0007094 // GO:0008284 // GO:0016567 // GO:0031145 // GO:0031145 // GO:0031915 // GO:0050773 // GO:0051301 // GO:0051436 // GO:0051437 // GO:0051439 // GO:0051488 // GO:0090129	cell cycle checkpoint // M phase of mitotic cell cycle // mitotic prometaphase // mitotic cell cycle // cell cycle // mitotic cell cycle spindle assembly checkpoint // positive regulation of cell proliferation // protein ubiquitination // anaphase-promoting complex-dependent proteasomal ubiquitin-dependent protein catabolic process // anaphase-promoting complex-dependent proteasomal ubiquitin-dep…	GO:0000922 // GO:0005654 // GO:0005680 // GO:0005813 // GO:0005819 // GO:0005829 // GO:0048471	spindle pole // nucleoplasm // anaphase-promoting complex // centrosome // spindle // cytosol // perinuclear region of cytoplasm	GO:0005515 // GO:0008022 // GO:0019899	protein binding // protein C-terminus binding // enzyme binding	---	---	16663514
16663533	0.692476	0.983461	---	---	---	---	ENST00000436713	ENSEMBL	cdna:known chromosome:GRCh37:1:43850784:43854826:1 gene:ENSG00000229431 gene_biotype:antisense transcript_biotype:antisense	FALSE	---	---	---	---	---	---	---	---	---	16663533
16663537	0.570007	1.02621	NM_015284	SZT2	seizure threshold 2 homolog (mouse)	1p34.2	NM_015284	RefSeq	Homo sapiens seizure threshold 2 homolog (mouse) (SZT2), mRNA.	FALSE	Hs.643560	GO:0008150	biological_process	GO:0005575 // GO:0005777	cellular_component // peroxisome	GO:0003674	molecular_function	---	---	16663537
16663621	0.0972477	0.936454	NM_002840	PTPRF	protein tyrosine phosphatase, receptor type, F	1p34	NM_002840	RefSeq	Homo sapiens protein tyrosine phosphatase, receptor type, F (PTPRF), transcript variant 1, mRNA.	FALSE	Hs.272062	GO:0001960 // GO:0007155 // GO:0007156 // GO:0007185 // GO:0008285 // GO:0031345 // GO:0035335 // GO:0035335 // GO:0042059 // GO:0043525 // GO:0046627 // GO:0050775 // GO:0050803 // GO:0051387	negative regulation of cytokine-mediated signaling pathway // cell adhesion // homophilic cell adhesion // transmembrane receptor protein tyrosine phosphatase signaling pathway // negative regulation of cell proliferation // negative regulation of cell projection organization // peptidyl-tyrosine dephosphorylation // peptidyl-tyrosine dephosphorylation // negative regulation of epidermal growth f…	GO:0005768 // GO:0005792 // GO:0005887 // GO:0030426 // GO:0043025 // GO:0060076	endosome // microsome // integral to plasma membrane // growth cone // neuronal cell body // excitatory synapse	GO:0004725 // GO:0005001 // GO:0005158 // GO:0008201 // GO:0030971 // GO:0042301	protein tyrosine phosphatase activity // transmembrane receptor protein tyrosine phosphatase activity // insulin receptor binding // heparin binding // receptor tyrosine kinase binding // phosphate ion binding	---	---	16663621
16663665	0.789926	1.01703	NM_014663	KDM4A	lysine (K)-specific demethylase 4A	1p34.1	NM_014663	RefSeq	Homo sapiens lysine (K)-specific demethylase 4A (KDM4A), mRNA.	FALSE	Hs.155983	GO:0006351 // GO:0016577 // GO:0044419 // GO:0045892 // GO:0070544	transcription, DNA-dependent // histone demethylation // interspecies interaction between organisms // negative regulation of transcription, DNA-dependent // histone H3-K36 demethylation	GO:0005634 // GO:0005730 // GO:0005737 // GO:0005813	nucleus // nucleolus // cytoplasm // centrosome	GO:0005515 // GO:0008270 // GO:0016702 // GO:0051864	protein binding // zinc ion binding // oxidoreductase activity, acting on single donors with incorporation of molecular oxygen, incorporation of two atoms of oxygen // histone demethylase activity (H3-K36 specific)	---	---	16663665
16663694	0.921683	1.00394	NM_174963	ST3GAL3	ST3 beta-galactoside alpha-2,3-sialyltransferase 3	1p34.1	NM_174963	RefSeq	Homo sapiens ST3 beta-galactoside alpha-2,3-sialyltransferase 3 (ST3GAL3), transcript variant 1, mRNA.	FALSE	Hs.597915	GO:0016266 // GO:0043687 // GO:0044267	O-glycan processing // post-translational protein modification // cellular protein metabolic process	GO:0000139 // GO:0005576 // GO:0030173 // GO:0032580	Golgi membrane // extracellular region // integral to Golgi membrane // Golgi cisterna membrane	GO:0008118	N-acetyllactosaminide alpha-2,3-sialyltransferase activity	---	---	16663694
16663728	0.34218	1.13421	---	---	---	---	ENST00000516392	ENSEMBL	ncrna:snRNA chromosome:GRCh37:1:44182138:44182227:1 gene:ENSG00000252201 gene_biotype:snRNA transcript_biotype:snRNA	FALSE	---	---	---	---	---	---	---	---	---	16663728
16663730	0.0161878	0.897566	NM_057091	ARTN	artemin	1p33-p32	NM_057091	RefSeq	Homo sapiens artemin (ARTN), transcript variant 2, mRNA.	FALSE	Hs.632404	GO:0007165 // GO:0007405 // GO:0007411	signal transduction // neuroblast proliferation // axon guidance	GO:0005576	extracellular region	GO:0005102 // GO:0008083	receptor binding // growth factor activity	---	---	16663730
16663743	0.833013	0.987701	NM_014652	IPO13	importin 13	1p34.1	NM_014652	RefSeq	Homo sapiens importin 13 (IPO13), mRNA.	FALSE	Hs.158497	GO:0006606	protein import into nucleus	GO:0005634 // GO:0005737	nucleus // cytoplasm	GO:0005515 // GO:0008565	protein binding // protein transporter activity	---	---	16663743
16663773	0.69988	0.983693	NM_001384	DPH2	DPH2 homolog (S. cerevisiae)	1p34	NM_001384	RefSeq	Homo sapiens DPH2 homolog (S. cerevisiae) (DPH2), transcript variant 1, mRNA.	FALSE	Hs.632398	GO:0017183	peptidyl-diphthamide biosynthetic process from peptidyl-histidine	GO:0005737	cytoplasm	---	---	---	---	16663773
16663792	0.0187156	0.865325	ENST00000472174	ATP6V0B	ATPase, H+ transporting, lysosomal 21kDa, V0 subunit b	1p32.3	ENST00000472174	ENSEMBL	cdna:known chromosome:GRCh37:1:44440320:44443966:1 gene:ENSG00000117410 gene_biotype:protein_coding transcript_biotype:protein_coding	FALSE	Hs.596514	GO:0006879 // GO:0008286 // GO:0015991 // GO:0015992 // GO:0033572 // GO:0055085	cellular iron ion homeostasis // insulin receptor signaling pathway // ATP hydrolysis coupled proton transport // proton transport // transferrin transport // transmembrane transport	GO:0005774 // GO:0010008 // GO:0016021 // GO:0033179	vacuolar membrane // endosome membrane // integral to membrane // proton-transporting V-type ATPase, V0 domain	GO:0005215 // GO:0015078	transporter activity // hydrogen ion transmembrane transporter activity	---	---	16663792
16663812	0.484705	1.02021	ENST00000356836	B4GALT2	UDP-Gal:betaGlcNAc beta 1,4- galactosyltransferase, polypeptide 2	1p34-p33	ENST00000356836	ENSEMBL	cdna:known chromosome:GRCh37:1:44445549:44456840:1 gene:ENSG00000117411 gene_biotype:protein_coding transcript_biotype:protein_coding	FALSE	Hs.632403	GO:0018279 // GO:0043687 // GO:0044267	protein N-linked glycosylation via asparagine // post-translational protein modification // cellular protein metabolic process	GO:0000139 // GO:0016021 // GO:0032580	Golgi membrane // integral to membrane // Golgi cisterna membrane	GO:0003831 // GO:0003945 // GO:0004461 // GO:0008378 // GO:0046872	beta-N-acetylglucosaminylglycopeptide beta-1,4-galactosyltransferase activity // N-acetyllactosamine synthase activity // lactose synthase activity // galactosyltransferase activity // metal ion binding	---	---	16663812
16663828	0.10979	0.931241	NM_152499	CCDC24	coiled-coil domain containing 24	1p34.1	NM_152499	RefSeq	Homo sapiens coiled-coil domain containing 24 (CCDC24), mRNA.	FALSE	Hs.632394	---	---	---	---	---	---	---	---	16663828
16663851	0.128417	0.946185	---	---	---	---	BC031250	GenBank	Homo sapiens cDNA clone IMAGE:5268928.	FALSE	---	---	---	---	---	---	---	---	---	16663851
16663863	0.00389281	0.887084	NM_173484	KLF17	Kruppel-like factor 17	1p34.1	NM_173484	RefSeq	Homo sapiens Kruppel-like factor 17 (KLF17), mRNA.	FALSE	Hs.567674	GO:0006351 // GO:0006357 // GO:0007276	transcription, DNA-dependent // regulation of transcription from RNA polymerase II promoter // gamete generation	GO:0005634	nucleus	GO:0003700 // GO:0008270 // GO:0044212	sequence-specific DNA binding transcription factor activity // zinc ion binding // transcription regulatory region DNA binding	---	---	16663863
16663871	0.44418	0.953081	NM_019100	DMAP1	DNA methyltransferase 1 associated protein 1	1p34	NM_019100	RefSeq	Homo sapiens DNA methyltransferase 1 associated protein 1 (DMAP1), transcript variant 1, mRNA.	FALSE	Hs.8008	GO:0000122 // GO:0006306 // GO:0006351 // GO:0040008 // GO:0042993 // GO:0043967 // GO:0043968 // GO:0045892 // GO:0045892	negative regulation of transcription from RNA polymerase II promoter // DNA methylation // transcription, DNA-dependent // regulation of growth // positive regulation of transcription factor import into nucleus // histone H4 acetylation // histone H2A acetylation // negative regulation of transcription, DNA-dependent // negative regulation of transcription, DNA-dependent	GO:0005634 // GO:0005634 // GO:0005634 // GO:0005657 // GO:0005737 // GO:0035267	nucleus // nucleus // nucleus // replication fork // cytoplasm // NuA4 histone acetyltransferase complex	GO:0001103 // GO:0003677 // GO:0003714 // GO:0005515 // GO:0008168	RNA polymerase II repressing transcription factor binding // DNA binding // transcription corepressor activity // protein binding // methyltransferase activity	---	---	16663871
16663897	0.836566	0.988339	---	---	---	---	ENST00000362515	ENSEMBL	ncrna:snRNA chromosome:GRCh37:1:44856394:44856495:1 gene:ENSG00000199385 gene_biotype:snRNA transcript_biotype:snRNA	FALSE	---	---	---	---	---	---	---	---	---	16663897
16663899	0.558455	0.980285	NM_018150	RNF220	ring finger protein 220	1p34.1	NM_018150	RefSeq	Homo sapiens ring finger protein 220 (RNF220), mRNA.	FALSE	Hs.456557	GO:0016567 // GO:0051865	protein ubiquitination // protein autoubiquitination	GO:0005737	cytoplasm	GO:0004842 // GO:0008270	ubiquitin-protein ligase activity // zinc ion binding	---	---	16663899
16663931	0.830591	1.0174	ENST00000458657	C1orf228	chromosome 1 open reading frame 228	1p34.1	ENST00000458657	ENSEMBL	cdna:known chromosome:GRCh37:1:45140385:45191263:1 gene:ENSG00000198520 gene_biotype:protein_coding transcript_biotype:protein_coding	FALSE	Hs.173679	---	---	---	---	---	---	---	---	16663931
16663958	0.271961	0.938435	NM_006845	KIF2C	kinesin family member 2C	1p34.1	NM_006845	RefSeq	Homo sapiens kinesin family member 2C (KIF2C), mRNA.	FALSE	Hs.720061	GO:0000087 // GO:0000236 // GO:0000278 // GO:0007018 // GO:0007018 // GO:0007019 // GO:0007059 // GO:0007067 // GO:0007596 // GO:0008283 // GO:0030951 // GO:0051301 // GO:0051983	M phase of mitotic cell cycle // mitotic prometaphase // mitotic cell cycle // microtubule-based movement // microtubule-based movement // microtubule depolymerization // chromosome segregation // mitosis // blood coagulation // cell proliferation // establishment or maintenance of microtubule cytoskeleton polarity // cell division // regulation of chromosome segregation	GO:0000775 // GO:0000776 // GO:0000777 // GO:0005634 // GO:0005829 // GO:0005871 // GO:0005874 // GO:0005881 // GO:0015630	chromosome, centromeric region // kinetochore // condensed chromosome kinetochore // nucleus // cytosol // kinesin complex // microtubule // cytoplasmic microtubule // microtubule cytoskeleton	GO:0003777 // GO:0005515 // GO:0005524 // GO:0019237 // GO:0051010	microtubule motor activity // protein binding // ATP binding // centromeric DNA binding // microtubule plus-end binding	---	---	16663958
16663989	0.170322	1.13466	ENST00000396651 // ENST00000396651 // ENST00000396651	SNORD38B // SNORD55 // RPS8	small nucleolar RNA, C/D box 38B // small nucleolar RNA, C/D box 55 // ribosomal protein S8	1p34.1 // 1p34.1 // 1p34.1-p32	ENST00000396651	ENSEMBL	cdna:known chromosome:GRCh37:1:45241109:45244451:1 gene:ENSG00000142937 gene_biotype:protein_coding transcript_biotype:protein_coding	FALSE	Hs.512675	GO:0000184 // GO:0000462 // GO:0006412 // GO:0006412 // GO:0006412 // GO:0006412 // GO:0006413 // GO:0006414 // GO:0006415 // GO:0006614 // GO:0010467 // GO:0016032 // GO:0016070 // GO:0016071 // GO:0019058 // GO:0019083 // GO:0044267	nuclear-transcribed mRNA catabolic process, nonsense-mediated decay // maturation of SSU-rRNA from tricistronic rRNA transcript (SSU-rRNA, 5.8S rRNA, LSU-rRNA) // translation // translation // translation // translation // translational initiation // translational elongation // translational termination // SRP-dependent cotranslational protein targeting to membrane // gene expression // viral rep…	GO:0005737 // GO:0005829 // GO:0005840 // GO:0022627 // GO:0022627 // GO:0030529	cytoplasm // cytosol // ribosome // cytosolic small ribosomal subunit // cytosolic small ribosomal subunit // ribonucleoprotein complex	GO:0003735 // GO:0003735	structural constituent of ribosome // structural constituent of ribosome	---	---	16663989
16664003	0.668463	0.902373	NR_000024	SNORD46	small nucleolar RNA, C/D box 46	1p34.1	NR_000024	RefSeq	Homo sapiens small nucleolar RNA, C/D box 46 (SNORD46), small nucleolar RNA.	FALSE	---	---	---	---	---	---	---	---	---	16664003
16664005	0.844861	1.00911	ENST00000372201	PLK3	polo-like kinase 3	1p34.1	ENST00000372201	ENSEMBL	cdna:known chromosome:GRCh37:1:45265897:45271662:1 gene:ENSG00000173846 gene_biotype:protein_coding transcript_biotype:protein_coding	FALSE	Hs.632415	GO:0000082 // GO:0000084 // GO:0000086 // GO:0000122 // GO:0000302 // GO:0000910 // GO:0006468 // GO:0006915 // GO:0006970 // GO:0006974 // GO:0006974 // GO:0007113 // GO:0009314 // GO:0043066 // GO:0043491 // GO:0071779 // GO:0071780 // GO:0090166 // GO:2000777	G1/S transition of mitotic cell cycle // S phase of mitotic cell cycle // G2/M transition of mitotic cell cycle // negative regulation of transcription from RNA polymerase II promoter // response to reactive oxygen species // cytokinesis // protein phosphorylation // apoptotic process // response to osmotic stress // response to DNA damage stimulus // response to DNA damage stimulus // endomitoti…	GO:0005634 // GO:0005730 // GO:0005737 // GO:0005795 // GO:0005813 // GO:0030425 // GO:0043025	nucleus // nucleolus // cytoplasm // Golgi stack // centrosome // dendrite // neuronal cell body	GO:0002039 // GO:0004674 // GO:0004674 // GO:0005515 // GO:0005524	p53 binding // protein serine/threonine kinase activity // protein serine/threonine kinase activity // protein binding // ATP binding	---	---	16664005
16664028	0.204184	0.94481	NM_001136537	BTBD19	BTB (POZ) domain containing 19	1p34.1	NM_001136537	RefSeq	Homo sapiens BTB (POZ) domain containing 19 (BTBD19), mRNA.	FALSE	Hs.632400	---	---	---	---	---	---	---	---	16664028
16664044	0.209845	1.09951	---	---	---	---	TCONS_00002016-XLOC_000166	Rinn lincRNA	linc-UROD chr1:+:45282504-45283445	FALSE	---	---	---	---	---	---	---	---	---	16664044
16664046	0.400335	1.03592	ENST00000517230	RN5S47	RNA, 5S ribosomal 47	---	ENST00000517230	ENSEMBL	ncrna:rRNA chromosome:GRCh37:1:45397995:45398103:1 gene:ENSG00000253039 gene_biotype:rRNA transcript_biotype:rRNA	FALSE	---	---	---	---	---	---	---	---	---	16664046
16664048	0.581335	1.02108	NR_036510	UROD	uroporphyrinogen decarboxylase	1p34	NR_036510	RefSeq	Homo sapiens uroporphyrinogen decarboxylase (UROD), transcript variant 2, non-coding RNA.	FALSE	Hs.78601	GO:0001889 // GO:0006778 // GO:0006779 // GO:0006782 // GO:0006783 // GO:0006783 // GO:0010039 // GO:0014070 // GO:0014075 // GO:0032355 // GO:0044281 // GO:0045471 // GO:0046502 // GO:0046689 // GO:0051597 // GO:0060992 // GO:0071243	liver development // porphyrin-containing compound metabolic process // porphyrin-containing compound biosynthetic process // protoporphyrinogen IX biosynthetic process // heme biosynthetic process // heme biosynthetic process // response to iron ion // response to organic cyclic compound // response to amine stimulus // response to estradiol stimulus // small molecule metabolic process // respon…	GO:0005634 // GO:0005730 // GO:0005737 // GO:0005829 // GO:0015630	nucleus // nucleolus // cytoplasm // cytosol // microtubule cytoskeleton	GO:0004853 // GO:0004853 // GO:0004853 // GO:0008198	uroporphyrinogen decarboxylase activity // uroporphyrinogen decarboxylase activity // uroporphyrinogen decarboxylase activity // ferrous iron binding	---	---	16664048
16664069	0.115641	0.908659	---	---	---	---	TCONS_00002017-XLOC_000167	Rinn lincRNA	linc-HPDL chr1:+:45672403-45683543	FALSE	---	---	---	---	---	---	---	---	---	16664069
16664072	0.541603	0.961987	NR_024270	LOC400752	uncharacterized LOC400752	1p34.1	NR_024270	RefSeq	Homo sapiens uncharacterized LOC400752 (LOC400752), non-coding RNA.	FALSE	Hs.334348	---	---	---	---	---	---	---	---	16664072
16664074	0.120552	0.917802	NM_032756	HPDL	4-hydroxyphenylpyruvate dioxygenase-like	1p34.1	NM_032756	RefSeq	Homo sapiens 4-hydroxyphenylpyruvate dioxygenase-like (HPDL), mRNA.	FALSE	Hs.162717	GO:0009072	aromatic amino acid family metabolic process	---	---	GO:0003868 // GO:0046872	4-hydroxyphenylpyruvate dioxygenase activity // metal ion binding	---	---	16664074
16664078	0.412979	0.95826	NM_025077	TOE1	target of EGR1, member 1 (nuclear)	1p33	NM_025077	RefSeq	Homo sapiens target of EGR1, member 1 (nuclear) (TOE1), mRNA.	FALSE	Hs.525091	---	---	GO:0005730 // GO:0016607	nucleolus // nuclear speck	GO:0003676 // GO:0008270	nucleic acid binding // zinc ion binding	---	---	16664078
16664091	0.317335	0.955975	ENST00000401061	MMACHC	methylmalonic aciduria (cobalamin deficiency) cblC type, with homocystinuria	1p34.1	ENST00000401061	ENSEMBL	cdna:known chromosome:GRCh37:1:45965725:45976739:1 gene:ENSG00000132763 gene_biotype:protein_coding transcript_biotype:protein_coding	FALSE	Hs.13024	GO:0009236	cobalamin biosynthetic process	GO:0005739	mitochondrion	GO:0031419	cobalamin binding	---	---	16664091
16664100	0.175043	1.10339	ENST00000372070	AKR1A1	aldo-keto reductase family 1, member A1 (aldehyde reductase)	1p33-p32	ENST00000372070	ENSEMBL	cdna:known chromosome:GRCh37:1:46016215:46035721:1 gene:ENSG00000117448 gene_biotype:protein_coding transcript_biotype:protein_coding	FALSE	Hs.474584	GO:0006006 // GO:0006081 // GO:0019853 // GO:0042840 // GO:0046185	glucose metabolic process // cellular aldehyde metabolic process // L-ascorbic acid biosynthetic process // D-glucuronate catabolic process // aldehyde catabolic process	GO:0005829 // GO:0016324	cytosol // apical plasma membrane	GO:0004032 // GO:0009055 // GO:0047939	alditol:NADP+ 1-oxidoreductase activity // electron carrier activity // L-glucuronate reductase activity	---	---	16664100
16664118	0.329952	1.05806	NM_002482	NASP	nuclear autoantigenic sperm protein (histone-binding)	1p34.1	NM_002482	RefSeq	Homo sapiens nuclear autoantigenic sperm protein (histone-binding) (NASP), transcript variant 2, mRNA.	FALSE	Hs.319334	GO:0001824 // GO:0006260 // GO:0007049 // GO:0008283 // GO:0015031 // GO:0043486	blastocyst development // DNA replication // cell cycle // cell proliferation // protein transport // histone exchange	GO:0005634 // GO:0005737	nucleus // cytoplasm	GO:0042393 // GO:0051879	histone binding // Hsp90 protein binding	---	---	16664118
16664150	0.650464	1.04252	ENST00000372025	TMEM69	transmembrane protein 69	1p34.1	ENST00000372025	ENSEMBL	cdna:known chromosome:GRCh37:1:46152886:46160115:1 gene:ENSG00000159596 gene_biotype:protein_coding transcript_biotype:protein_coding	FALSE	Hs.740558	---	---	GO:0016021	integral to membrane	---	---	---	---	16664150
16664156	0.110438	0.944639	NM_015112	MAST2	microtubule associated serine/threonine kinase 2	1p34.1	NM_015112	RefSeq	Homo sapiens microtubule associated serine/threonine kinase 2 (MAST2), mRNA.	FALSE	Hs.319481	GO:0006468 // GO:0045075 // GO:0048515	protein phosphorylation // regulation of interleukin-12 biosynthetic process // spermatid differentiation	GO:0005737 // GO:0005886 // GO:0015630	cytoplasm // plasma membrane // microtubule cytoskeleton	GO:0000287 // GO:0004674 // GO:0005515 // GO:0005524 // GO:0008017 // GO:0019902	magnesium ion binding // protein serine/threonine kinase activity // protein binding // ATP binding // microtubule binding // phosphatase binding	---	---	16664156
16664210	0.0383472	0.910422	---	---	---	---	ENST00000450004	ENSEMBL	cdna:known chromosome:GRCh37:1:46512490:46514040:1 gene:ENSG00000226957 gene_biotype:antisense transcript_biotype:antisense	FALSE	---	---	---	---	---	---	---	---	---	16664210
16664213	0.367777	1.06516	---	---	---	---	ENST00000426289	ENSEMBL	cdna:pseudogene chromosome:GRCh37:1:46570628:46570847:1 gene:ENSG00000233114 gene_biotype:pseudogene transcript_biotype:processed_pseudogene	FALSE	---	---	---	---	---	---	---	---	---	16664213
16664215	0.0182631	1.22379	---	---	---	---	ENST00000452785	ENSEMBL	cdna:known chromosome:GRCh37:1:46599043:46604753:1 gene:ENSG00000227857 gene_biotype:antisense transcript_biotype:antisense	FALSE	---	---	---	---	---	---	---	---	---	16664215
16664218	0.797709	1.01136	NM_005727	TSPAN1	tetraspanin 1	1p34.1	NM_005727	RefSeq	Homo sapiens tetraspanin 1 (TSPAN1), mRNA.	FALSE	Hs.38972	---	---	GO:0005765 // GO:0016021	lysosomal membrane // integral to membrane	---	---	---	---	16664218
16664235	0.0251538	0.881506	NM_001013615	LURAP1	leucine rich adaptor protein 1	1p34	NM_001013615	RefSeq	Homo sapiens leucine rich adaptor protein 1 (LURAP1), mRNA.	FALSE	Hs.568642	GO:0001819 // GO:0043123	positive regulation of cytokine production // positive regulation of I-kappaB kinase/NF-kappaB cascade	GO:0005737	cytoplasm	---	---	---	---	16664235
16664240	0.187533	0.914837	---	---	---	---	TCONS_00000926-XLOC_000169	Rinn lincRNA	linc-RAD54L chr1:+:46702303-46705490	FALSE	---	---	---	---	---	---	---	---	---	16664240
16664243	0.533392	1.02835	NM_003579	RAD54L	RAD54-like (S. cerevisiae)	1p32	NM_003579	RefSeq	Homo sapiens RAD54-like (S. cerevisiae) (RAD54L), transcript variant 1, mRNA.	FALSE	Hs.642042	GO:0000724 // GO:0006281 // GO:0006310 // GO:0007126 // GO:0010212 // GO:0042493 // GO:0051276	double-strand break repair via homologous recombination // DNA repair // DNA recombination // meiosis // response to ionizing radiation // response to drug // chromosome organization	GO:0005634	nucleus	GO:0003677 // GO:0004386 // GO:0005515 // GO:0005524	DNA binding // helicase activity // protein binding // ATP binding	---	---	16664243
16664272	0.576938	1.03358	ENST00000311672 // ENST00000311672	UQCRHL // UQCRH	ubiquinol-cytochrome c reductase hinge protein-like // ubiquinol-cytochrome c reductase hinge protein	1p36.21 // 1p34.1	ENST00000311672	ENSEMBL	cdna:known chromosome:GRCh37:1:46769303:46782448:1 gene:ENSG00000173660 gene_biotype:protein_coding transcript_biotype:protein_coding	FALSE	Hs.481571 // Hs.568229	GO:0006119 // GO:0006122 // GO:0009060 // GO:0022904 // GO:0044281 // GO:0051291 // GO:0055114	oxidative phosphorylation // mitochondrial electron transport, ubiquinol to cytochrome c // aerobic respiration // respiratory electron transport chain // small molecule metabolic process // protein heterooligomerization // oxidation-reduction process	GO:0005743 // GO:0005746 // GO:0005750	mitochondrial inner membrane // mitochondrial respiratory chain // mitochondrial respiratory chain complex III	GO:0008121 // GO:0032403	ubiquinol-cytochrome-c reductase activity // protein complex binding	---	---	16664272
16664281	0.832691	0.994751	NR_045789	NSUN4	NOP2/Sun domain family, member 4	1p34	NR_045789	RefSeq	Homo sapiens NOP2/Sun domain family, member 4 (NSUN4), transcript variant 4, non-coding RNA.	FALSE	Hs.163424	---	---	GO:0005762	mitochondrial large ribosomal subunit	GO:0008168	methyltransferase activity	---	---	16664281
16664299	0.370643	0.974683	NM_001441	FAAH	fatty acid amide hydrolase	1p35-p34	NM_001441	RefSeq	Homo sapiens fatty acid amide hydrolase (FAAH), mRNA.	FALSE	Hs.720143	GO:0009062	fatty acid catabolic process	GO:0005737 // GO:0005856 // GO:0012505 // GO:0016021 // GO:0031090	cytoplasm // cytoskeleton // endomembrane system // integral to membrane // organelle membrane	GO:0004040 // GO:0005543 // GO:0016884 // GO:0017064 // GO:0042803 // GO:0047372	amidase activity // phospholipid binding // carbon-nitrogen ligase activity, with glutamine as amido-N-donor // fatty acid amide hydrolase activity // protein homodimerization activity // acylglycerol lipase activity	---	---	16664299
16664322	0.835529	1.01305	NR_045483	LOC729041	fatty acid amide hydrolase pseudogene	1p33	NR_045483	RefSeq	Homo sapiens fatty acid amide hydrolase pseudogene (LOC729041), non-coding RNA.	FALSE	---	---	---	---	---	---	---	---	---	16664322
16664332	0.456445	0.931703	---	---	---	---	TCONS_00000191-XLOC_000170	Rinn lincRNA	linc-DMBX1 chr1:+:46921494-46948147	FALSE	---	---	---	---	---	---	---	---	---	16664332
16664335	0.0483364	0.920527	NM_172225	DMBX1	diencephalon/mesencephalon homeobox 1	1p33	NM_172225	RefSeq	Homo sapiens diencephalon/mesencephalon homeobox 1 (DMBX1), transcript variant 1, mRNA.	FALSE	Hs.375623	GO:0006351 // GO:0007417 // GO:0007420 // GO:0045892 // GO:0048589	transcription, DNA-dependent // central nervous system development // brain development // negative regulation of transcription, DNA-dependent // developmental growth	GO:0005634	nucleus	GO:0003677 // GO:0003700 // GO:0043565	DNA binding // sequence-specific DNA binding transcription factor activity // sequence-specific DNA binding	---	---	16664335
16664341	0.679704	0.985371	NR_038403	MKNK1-AS1	MKNK1 antisense RNA 1 (non-protein coding)	1p33	NR_038403	RefSeq	Homo sapiens MKNK1 antisense RNA 1 (non-protein coding) (MKNK1-AS1), non-coding RNA.	FALSE	Hs.601863	---	---	---	---	---	---	---	---	16664341
16664350	0.61635	0.963413	NM_001145474	ATPAF1-AS1	ATPAF1 antisense RNA 1 (non-protein coding)	1p33	NM_001145474	RefSeq	Homo sapiens ATPAF1 antisense RNA 1 (non-protein coding) (ATPAF1-AS1), mRNA.	FALSE	Hs.443299	---	---	GO:0016021	integral to membrane	---	---	---	---	16664350
16664354	0.013187	1.20137	NR_038827	KIAA0494-AS1	KIAA0494 antisense RNA 1 (non-protein coding)	1p33	NR_038827	RefSeq	Homo sapiens KIAA0494 antisense RNA 1 (non-protein coding) (KIAA0494-AS1), transcript variant 1, non-coding RNA.	FALSE	---	---	---	---	---	---	---	---	---	16664354
16664359	0.304989	0.957794	NM_001099772	CYP4B1	cytochrome P450, family 4, subfamily B, polypeptide 1	1p34-p12	NM_001099772	RefSeq	Homo sapiens cytochrome P450, family 4, subfamily B, polypeptide 1 (CYP4B1), transcript variant 1, mRNA.	FALSE	Hs.436317	GO:0006805 // GO:0044281	xenobiotic metabolic process // small molecule metabolic process	GO:0005789 // GO:0005792	endoplasmic reticulum membrane // microsome	GO:0004497 // GO:0009055 // GO:0016705 // GO:0019825 // GO:0020037 // GO:0070330	monooxygenase activity // electron carrier activity // oxidoreductase activity, acting on paired donors, with incorporation or reduction of molecular oxygen // oxygen binding // heme binding // aromatase activity	---	---	16664359
16664388	0.00509234	0.833676	NM_178033	CYP4X1	cytochrome P450, family 4, subfamily X, polypeptide 1	1p33	NM_178033	RefSeq	Homo sapiens cytochrome P450, family 4, subfamily X, polypeptide 1 (CYP4X1), mRNA.	FALSE	Hs.439760	---	---	GO:0005789 // GO:0005792	endoplasmic reticulum membrane // microsome	GO:0009055 // GO:0020037 // GO:0070330	electron carrier activity // heme binding // aromatase activity	---	---	16664388
16664406	0.789368	0.978471	NM_178134	CYP4Z1	cytochrome P450, family 4, subfamily Z, polypeptide 1	1p33	NM_178134	RefSeq	Homo sapiens cytochrome P450, family 4, subfamily Z, polypeptide 1 (CYP4Z1), mRNA.	FALSE	Hs.176588	---	---	GO:0005789 // GO:0005792 // GO:0016021	endoplasmic reticulum membrane // microsome // integral to membrane	GO:0009055 // GO:0020037 // GO:0070330	electron carrier activity // heme binding // aromatase activity	---	---	16664406
16664421	0.0141849	0.796646	ENST00000371891	CYP4A22	cytochrome P450, family 4, subfamily A, polypeptide 22	1p33	ENST00000371891	ENSEMBL	cdna:known chromosome:GRCh37:1:47603127:47615413:1 gene:ENSG00000162365 gene_biotype:protein_coding transcript_biotype:protein_coding	FALSE	---	---	---	GO:0005789 // GO:0005792	endoplasmic reticulum membrane // microsome	GO:0009055 // GO:0018685 // GO:0020037 // GO:0052869	electron carrier activity // alkane 1-monooxygenase activity // heme binding // arachidonic acid omega-hydroxylase activity	---	---	16664421
16664438	0.136048	0.910647	NR_047498	PDZK1IP1-AS1	PDZK1IP1 antisense RNA 1 (non-protein coding)	---	NR_047498	RefSeq	Homo sapiens PDZK1IP1 antisense RNA 1 (non-protein coding) (PDZK1IP1-AS1), non-coding RNA.	FALSE	---	---	---	---	---	---	---	---	---	16664438
16664442	0.0381811	0.857586	---	---	---	---	ENST00000422216	ENSEMBL	cdna:known chromosome:GRCh37:1:47691469:47696422:1 gene:ENSG00000226252 gene_biotype:antisense transcript_biotype:antisense	FALSE	---	---	---	---	---	---	---	---	---	16664442
16664445	0.0738255	1.19724	NM_016308	CMPK1	cytidine monophosphate (UMP-CMP) kinase 1, cytosolic	1p32	NM_016308	RefSeq	Homo sapiens cytidine monophosphate (UMP-CMP) kinase 1, cytosolic (CMPK1), transcript variant 1, mRNA.	FALSE	Hs.731647	GO:0006222 // GO:0009220 // GO:0015949 // GO:0044281 // GO:0055086	UMP biosynthetic process // pyrimidine ribonucleotide biosynthetic process // nucleobase-containing small molecule interconversion // small molecule metabolic process // nucleobase-containing small molecule metabolic process	GO:0005634 // GO:0005737 // GO:0005829	nucleus // cytoplasm // cytosol	GO:0004127 // GO:0004849 // GO:0005524 // GO:0016776	cytidylate kinase activity // uridine kinase activity // ATP binding // phosphotransferase activity, phosphate group as acceptor	---	---	16664445
16664456	0.000343799	0.843005	NM_012186	FOXE3	forkhead box E3	1p32	NM_012186	RefSeq	Homo sapiens forkhead box E3 (FOXE3), mRNA.	FALSE	Hs.112968	GO:0002089 // GO:0006355 // GO:0006355 // GO:0006355 // GO:0006366 // GO:0006590 // GO:0007275 // GO:0007389 // GO:0007422 // GO:0016477 // GO:0030878 // GO:0031069 // GO:0045944 // GO:0048484 // GO:0048485 // GO:0048562 // GO:0048846 // GO:0048937 // GO:0050679 // GO:0051090 // GO:0060022 // GO:0060023	lens morphogenesis in camera-type eye // regulation of transcription, DNA-dependent // regulation of transcription, DNA-dependent // regulation of transcription, DNA-dependent // transcription from RNA polymerase II promoter // thyroid hormone generation // multicellular organismal development // pattern specification process // peripheral nervous system development // cell migration // thyroid g…	GO:0005634 // GO:0005667	nucleus // transcription factor complex	GO:0003690 // GO:0003700 // GO:0003700 // GO:0003705 // GO:0008134 // GO:0008301 // GO:0043565	double-stranded DNA binding // sequence-specific DNA binding transcription factor activity // sequence-specific DNA binding transcription factor activity // RNA polymerase II distal enhancer sequence-specific DNA binding transcription factor activity // transcription factor binding // DNA binding, bending // sequence-specific DNA binding	---	---	16664456
16664460	0.38453	0.963219	NM_004474	FOXD2	forkhead box D2	1p34-p32	NM_004474	RefSeq	Homo sapiens forkhead box D2 (FOXD2), mRNA.	FALSE	Hs.166188	GO:0001755 // GO:0006355 // GO:0007389 // GO:0007422 // GO:0009790 // GO:0030318 // GO:0030513 // GO:0045944 // GO:0048484 // GO:0048485 // GO:0048846 // GO:0048937 // GO:0050935 // GO:0051090 // GO:0051216 // GO:0060678 // GO:0090184	neural crest cell migration // regulation of transcription, DNA-dependent // pattern specification process // peripheral nervous system development // embryo development // melanocyte differentiation // positive regulation of BMP signaling pathway // positive regulation of transcription from RNA polymerase II promoter // enteric nervous system development // sympathetic nervous system development…	GO:0005667	transcription factor complex	GO:0003690 // GO:0003700 // GO:0003705 // GO:0008134 // GO:0008301 // GO:0043565	double-stranded DNA binding // sequence-specific DNA binding transcription factor activity // RNA polymerase II distal enhancer sequence-specific DNA binding transcription factor activity // transcription factor binding // DNA binding, bending // sequence-specific DNA binding	---	---	16664460
16664464	0.344226	0.953733	---	---	---	---	ENST00000408419	ENSEMBL	ncrna:miRNA chromosome:GRCh37:1:47968176:47968311:1 gene:ENSG00000221346 gene_biotype:miRNA transcript_biotype:miRNA	FALSE	---	---	---	---	---	---	---	---	---	16664464
16664466	0.594178	0.968396	---	---	---	---	TCONS_l2_00002041-XLOC_l2_000192	Broad TUCP	linc-SLC5A9-6 chr1:+:48154134-48169055	FALSE	---	---	---	---	---	---	---	---	---	16664466
16664470	0.498983	0.96939	---	---	---	---	TCONS_00000932-XLOC_000179	Rinn lincRNA	linc-SLC5A9-4 chr1:+:48226248-48231744	FALSE	---	---	---	---	---	---	---	---	---	16664470
16664473	0.0123502	0.828898	---	---	---	---	TCONS_00000195-XLOC_000180	Rinn lincRNA	linc-SLC5A9-3 chr1:+:48283737-48285909	FALSE	---	---	---	---	---	---	---	---	---	16664473
16664476	0.689328	1.01111	---	---	---	---	TCONS_00000196-XLOC_000181	Rinn lincRNA	linc-SLC5A9-2 chr1:+:48519216-48522448	FALSE	---	---	---	---	---	---	---	---	---	16664476
16664482	0.849085	0.964932	---	---	---	---	TCONS_00000198-XLOC_000182	Rinn lincRNA	linc-SLC5A9-1 chr1:+:48671636-48672515	FALSE	---	---	---	---	---	---	---	---	---	16664482
16664486	0.0128158	0.866135	NM_001135181	SLC5A9	solute carrier family 5 (sodium/glucose cotransporter), member 9	1p33	NM_001135181	RefSeq	Homo sapiens solute carrier family 5 (sodium/glucose cotransporter), member 9 (SLC5A9), transcript variant 1, mRNA.	FALSE	Hs.37890	GO:0006814 // GO:0055085	sodium ion transport // transmembrane transport	GO:0005886 // GO:0016021	plasma membrane // integral to membrane	GO:0005215	transporter activity	---	---	16664486
16664512	0.397672	1.04134	---	---	---	---	ENST00000383973	ENSEMBL	ncrna:snRNA chromosome:GRCh37:1:48809881:48809987:1 gene:ENSG00000206700 gene_biotype:snRNA transcript_biotype:snRNA	FALSE	---	---	---	---	---	---	---	---	---	16664512
16664514	0.125334	1.1536	---	---	---	---	ENST00000411243	ENSEMBL	ncrna:snRNA chromosome:GRCh37:1:48913608:48913714:1 gene:ENSG00000223175 gene_biotype:snRNA transcript_biotype:snRNA	FALSE	---	---	---	---	---	---	---	---	---	16664514
16664516	0.941671	0.99903	---	---	---	---	ENST00000456002	ENSEMBL	cdna:known chromosome:GRCh37:1:49513988:49653257:1 gene:ENSG00000229846 gene_biotype:antisense transcript_biotype:antisense	FALSE	---	---	---	---	---	---	---	---	---	16664516
16664520	0.567796	0.974389	---	---	---	---	ENST00000458796	ENSEMBL	ncrna:snoRNA chromosome:GRCh37:1:49617064:49617175:1 gene:ENSG00000239144 gene_biotype:snoRNA transcript_biotype:snoRNA	FALSE	---	---	---	---	---	---	---	---	---	16664520
16664522	0.0936396	0.899374	---	---	---	---	AK131006	GenBank	Homo sapiens cDNA FLJ27496 fis, clone TST04138.	FALSE	---	---	---	---	---	---	---	---	---	16664522
16664527	0.48407	0.970317	---	---	---	---	ENST00000408819	ENSEMBL	ncrna:miRNA chromosome:GRCh37:1:50447887:50447967:1 gene:ENSG00000221746 gene_biotype:miRNA transcript_biotype:miRNA	FALSE	---	---	---	---	---	---	---	---	---	16664527
16664529	0.0409878	0.881113	---	---	---	---	ENST00000448346	ENSEMBL	cdna:known chromosome:GRCh37:1:50459990:50461874:1 gene:ENSG00000227839 gene_biotype:protein_coding transcript_biotype:protein_coding	FALSE	---	---	---	---	---	---	---	---	---	16664529
16664533	0.222762	0.944225	NM_021952	ELAVL4	ELAV (embryonic lethal, abnormal vision, Drosophila)-like 4 (Hu antigen D)	1p34	NM_021952	RefSeq	Homo sapiens ELAV (embryonic lethal, abnormal vision, Drosophila)-like 4 (Hu antigen D) (ELAVL4), transcript variant 1, mRNA.	FALSE	Hs.213050	GO:0006396 // GO:0006397	RNA processing // mRNA processing	---	---	GO:0000166 // GO:0003723 // GO:0003730 // GO:0017091	nucleotide binding // RNA binding // mRNA 3'-UTR binding // AU-rich element binding	---	---	16664533
16664550	0.989983	0.991314	---	---	---	---	TCONS_00000933-XLOC_000184	Rinn lincRNA	linc-CDKN2C-5 chr1:+:50723328-50723876	FALSE	---	---	---	---	---	---	---	---	---	16664550
16664553	0.49412	1.03595	---	---	---	---	TCONS_00000934-XLOC_000185	Rinn lincRNA	linc-CDKN2C-4 chr1:+:50772146-50773062	FALSE	---	---	---	---	---	---	---	---	---	16664553
16664556	0.884848	0.984786	---	---	---	---	TCONS_00000935-XLOC_000186	Rinn lincRNA	linc-CDKN2C-3 chr1:+:50786945-50790716	FALSE	---	---	---	---	---	---	---	---	---	16664556
16664559	0.782683	0.988029	---	---	---	---	ENST00000424664	ENSEMBL	cdna:known chromosome:GRCh37:1:50927141:50936822:1 gene:ENSG00000225767 gene_biotype:antisense transcript_biotype:antisense	FALSE	---	---	---	---	---	---	---	---	---	16664559
16664565	0.91768	0.996745	---	---	---	---	ENST00000384465	ENSEMBL	ncrna:snRNA chromosome:GRCh37:1:51048076:51048183:1 gene:ENSG00000207194 gene_biotype:snRNA transcript_biotype:snRNA	FALSE	---	---	---	---	---	---	---	---	---	16664565
16664567	0.411722	0.927541	---	---	---	---	ENST00000517016	ENSEMBL	ncrna:snRNA chromosome:GRCh37:1:51215968:51216025:1 gene:ENSG00000252825 gene_biotype:snRNA transcript_biotype:snRNA	FALSE	---	---	---	---	---	---	---	---	---	16664567
16664569	0.10256	1.09412	ENST00000262662	CDKN2C	cyclin-dependent kinase inhibitor 2C (p18, inhibits CDK4)	1p32	ENST00000262662	ENSEMBL	cdna:known chromosome:GRCh37:1:51426417:51440305:1 gene:ENSG00000123080 gene_biotype:protein_coding transcript_biotype:protein_coding	FALSE	Hs.525324	GO:0000079 // GO:0000080 // GO:0000082 // GO:0000278 // GO:0006917 // GO:0007050 // GO:0008285 // GO:0030308 // GO:0042326 // GO:0048709	regulation of cyclin-dependent protein kinase activity // G1 phase of mitotic cell cycle // G1/S transition of mitotic cell cycle // mitotic cell cycle // induction of apoptosis // cell cycle arrest // negative regulation of cell proliferation // negative regulation of cell growth // negative regulation of phosphorylation // oligodendrocyte differentiation	GO:0005634 // GO:0005737 // GO:0005829	nucleus // cytoplasm // cytosol	GO:0004861 // GO:0019901	cyclin-dependent protein kinase inhibitor activity // protein kinase binding	---	---	16664569
16664576	0.292421	0.942339	---	---	---	---	TCONS_00000937-XLOC_000190	Rinn lincRNA	linc-C1orf185 chr1:+:51443232-51479174	FALSE	---	---	---	---	---	---	---	---	---	16664576
16664579	0.114732	1.16386	NR_039617	MIR4421	microRNA 4421	---	NR_039617	RefSeq	Homo sapiens microRNA 4421 (MIR4421), microRNA.	FALSE	---	---	---	---	---	---	---	---	---	16664579
16664581	0.969361	0.999356	ENST00000371759	C1orf185	chromosome 1 open reading frame 185	1p32.3	ENST00000371759	ENSEMBL	cdna:known chromosome:GRCh37:1:51567906:51613752:1 gene:ENSG00000204006 gene_biotype:protein_coding transcript_biotype:protein_coding	FALSE	Hs.176177	---	---	GO:0016021	integral to membrane	---	---	---	---	16664581
16664589	0.0487646	0.879106	---	---	---	---	ENST00000363392	ENSEMBL	ncrna:misc_RNA chromosome:GRCh37:1:51572894:51573003:1 gene:ENSG00000200262 gene_biotype:misc_RNA transcript_biotype:misc_RNA	FALSE	---	---	---	---	---	---	---	---	---	16664589
16664591	0.12968	0.917877	---	---	---	---	TCONS_00000939-XLOC_000191	Rinn lincRNA	linc-RNF11 chr1:+:51617574-51621124	FALSE	---	---	---	---	---	---	---	---	---	16664591
16664595	0.396525	1.17756	---	---	---	---	ENST00000459498	ENSEMBL	ncrna:miRNA chromosome:GRCh37:1:51654135:51654223:1 gene:ENSG00000239101 gene_biotype:miRNA transcript_biotype:miRNA	FALSE	---	---	---	---	---	---	---	---	---	16664595
16664597	0.0482463	0.892667	---	---	---	---	ENST00000408565	ENSEMBL	ncrna:miRNA chromosome:GRCh37:1:51656555:51656630:1 gene:ENSG00000221492 gene_biotype:miRNA transcript_biotype:miRNA	FALSE	---	---	---	---	---	---	---	---	---	16664597
16664599	0.671772	1.02971	NM_014372	RNF11	ring finger protein 11	1p32	NM_014372	RefSeq	Homo sapiens ring finger protein 11 (RNF11), mRNA.	FALSE	Hs.309641	GO:0042787	protein ubiquitination involved in ubiquitin-dependent protein catabolic process	GO:0000151 // GO:0005634 // GO:0005737	ubiquitin ligase complex // nucleus // cytoplasm	GO:0003677 // GO:0005515 // GO:0008270	DNA binding // protein binding // zinc ion binding	---	---	16664599
16664605	0.459914	0.958011	---	---	---	---	ENST00000422306	ENSEMBL	cdna:putative chromosome:GRCh37:1:51730588:51731705:1 gene:ENSG00000236434 gene_biotype:antisense transcript_biotype:antisense	FALSE	---	---	---	---	---	---	---	---	---	16664605
16664608	0.0996062	1.13423	---	---	---	---	ENST00000453573	ENSEMBL	cdna:putative chromosome:GRCh37:1:51731525:51732716:1 gene:ENSG00000230272 gene_biotype:antisense transcript_biotype:antisense	FALSE	---	---	---	---	---	---	---	---	---	16664608
16664610	0.935755	0.998987	---	---	---	---	ENST00000568425	ENSEMBL	cdna:known chromosome:GRCh37:1:51795422:51796953:1 gene:ENSG00000261664 gene_biotype:processed_transcript transcript_biotype:ambiguous_orf	FALSE	---	---	---	---	---	---	---	---	---	16664610
16664615	0.133599	1.15721	---	---	---	---	ENST00000383868	ENSEMBL	ncrna:snRNA chromosome:GRCh37:1:51847980:51848086:1 gene:ENSG00000206595 gene_biotype:snRNA transcript_biotype:snRNA	FALSE	---	---	---	---	---	---	---	---	---	16664615
16664617	0.401785	0.951373	---	---	---	---	ENST00000424246	ENSEMBL	cdna:putative chromosome:GRCh37:1:51927393:51929088:1 gene:ENSG00000238140 gene_biotype:antisense transcript_biotype:antisense	FALSE	---	---	---	---	---	---	---	---	---	16664617
16664620	0.0929719	0.912962	---	---	---	---	ENST00000426017	ENSEMBL	cdna:known chromosome:GRCh37:1:51984055:52027301:1 gene:ENSG00000227070 gene_biotype:processed_transcript transcript_biotype:ambiguous_orf	FALSE	---	---	---	---	---	---	---	---	---	16664620
16664624	0.660081	1.01323	NM_024586	OSBPL9	oxysterol binding protein-like 9	1p32.3	NM_024586	RefSeq	Homo sapiens oxysterol binding protein-like 9 (OSBPL9), transcript variant 6, mRNA.	FALSE	Hs.21938	GO:0006869	lipid transport	---	---	GO:0005543	phospholipid binding	---	---	16664624
16664683	0.604581	0.961731	---	---	---	---	ENST00000390872	ENSEMBL	ncrna:misc_RNA chromosome:GRCh37:1:52331305:52331381:1 gene:ENSG00000212174 gene_biotype:misc_RNA transcript_biotype:misc_RNA	FALSE	---	---	---	---	---	---	---	---	---	16664683
16664685	0.146988	1.07255	ENST00000363969	RN5S48	RNA, 5S ribosomal 48	---	ENST00000363969	ENSEMBL	ncrna:rRNA chromosome:GRCh37:1:52439082:52439207:1 gene:ENSG00000200839 gene_biotype:rRNA transcript_biotype:rRNA	FALSE	---	---	---	---	---	---	---	---	---	16664685
16664687	0.417332	1.04265	---	---	---	---	ENST00000425802	ENSEMBL	cdna:known chromosome:GRCh37:1:52499063:52509951:1 gene:ENSG00000223390 gene_biotype:antisense transcript_biotype:antisense	FALSE	---	---	---	---	---	---	---	---	---	16664687
16664690	0.282771	1.09244	---	---	---	---	ENST00000428794	ENSEMBL	cdna:known chromosome:GRCh37:1:52516590:52518355:1 gene:ENSG00000228369 gene_biotype:antisense transcript_biotype:antisense	FALSE	---	---	---	---	---	---	---	---	---	16664690
16664694	0.557333	1.04544	NM_152265	BTF3L4	basic transcription factor 3-like 4	1p32.3	NM_152265	RefSeq	Homo sapiens basic transcription factor 3-like 4 (BTF3L4), transcript variant 1, mRNA.	FALSE	Hs.429839	---	---	---	---	---	---	---	---	16664694
16664708	0.550822	1.05221	NM_004799	ZFYVE9	zinc finger, FYVE domain containing 9	1p32.3	NM_004799	RefSeq	Homo sapiens zinc finger, FYVE domain containing 9 (ZFYVE9), transcript variant 3, mRNA.	FALSE	Hs.532345	GO:0006897 // GO:0007179 // GO:0007179 // GO:0007179 // GO:0007183 // GO:0007184	endocytosis // transforming growth factor beta receptor signaling pathway // transforming growth factor beta receptor signaling pathway // transforming growth factor beta receptor signaling pathway // SMAD protein complex assembly // SMAD protein import into nucleus	GO:0005737 // GO:0005769 // GO:0031901 // GO:0031901	cytoplasm // early endosome // early endosome membrane // early endosome membrane	GO:0004872 // GO:0005515 // GO:0005545 // GO:0008236 // GO:0046872	receptor activity // protein binding // 1-phosphatidylinositol binding // serine-type peptidase activity // metal ion binding	---	---	16664708
16664731	0.534943	1.03116	NM_032864	PRPF38A	PRP38 pre-mRNA processing factor 38 (yeast) domain containing A	1p32.3	NM_032864	RefSeq	Homo sapiens PRP38 pre-mRNA processing factor 38 (yeast) domain containing A (PRPF38A), mRNA.	FALSE	Hs.5301	GO:0006397 // GO:0008380	mRNA processing // RNA splicing	GO:0005681	spliceosomal complex	---	---	---	---	16664731
16664746	0.510568	1.09333	---	---	---	---	ENST00000458879	ENSEMBL	ncrna:snoRNA chromosome:GRCh37:1:52877114:52877194:1 gene:ENSG00000239063 gene_biotype:snoRNA transcript_biotype:snoRNA	FALSE	---	---	---	---	---	---	---	---	---	16664746
16664748	0.181914	1.07307	NM_015696	GPX7	glutathione peroxidase 7	1p32	NM_015696	RefSeq	Homo sapiens glutathione peroxidase 7 (GPX7), mRNA.	FALSE	Hs.43728	GO:0006979	response to oxidative stress	GO:0005576	extracellular region	GO:0004602	glutathione peroxidase activity	---	---	16664748
16664754	0.656655	1.02742	ENST00000517870	FAM159A	family with sequence similarity 159, member A	1p32.3	ENST00000517870	ENSEMBL	cdna:known chromosome:GRCh37:1:53099016:53122737:1 gene:ENSG00000182183 gene_biotype:protein_coding transcript_biotype:protein_coding	FALSE	Hs.424589	---	---	GO:0016021	integral to membrane	---	---	---	---	16664754
16664765	0.894148	1.00386	NM_024646	ZYG11B	zyg-11 homolog B (C. elegans)	1p32.3	NM_024646	RefSeq	Homo sapiens zyg-11 homolog B (C. elegans) (ZYG11B), mRNA.	FALSE	Hs.476280	---	---	---	---	---	---	---	---	16664765
16664782	0.29364	0.955383	NM_001004339	ZYG11A	zyg-11 homolog A (C. elegans)	1p32.3	NM_001004339	RefSeq	Homo sapiens zyg-11 homolog A (C. elegans) (ZYG11A), mRNA.	FALSE	Hs.658458	---	---	---	---	---	---	---	---	16664782
16664802	0.114331	1.14245	ENST00000371514	SCP2	sterol carrier protein 2	1p32	ENST00000371514	ENSEMBL	cdna:known chromosome:GRCh37:1:53392901:53517375:1 gene:ENSG00000116171 gene_biotype:protein_coding transcript_biotype:protein_coding	FALSE	Hs.476365	GO:0006699 // GO:0006869 // GO:0007031 // GO:0008206 // GO:0033540 // GO:0044255 // GO:0044281	bile acid biosynthetic process // lipid transport // peroxisome organization // bile acid metabolic process // fatty acid beta-oxidation using acyl-CoA oxidase // cellular lipid metabolic process // small molecule metabolic process	GO:0005634 // GO:0005730 // GO:0005737 // GO:0005739 // GO:0005777 // GO:0005782 // GO:0043231	nucleus // nucleolus // cytoplasm // mitochondrion // peroxisome // peroxisomal matrix // intracellular membrane-bounded organelle	GO:0005102 // GO:0005515 // GO:0032934 // GO:0033814	receptor binding // protein binding // sterol binding // propanoyl-CoA C-acyltransferase activity	---	---	16664802
16664828	0.443637	0.9483	NM_001199080	PODN	podocan	1p32.3	NM_001199080	RefSeq	Homo sapiens podocan (PODN), transcript variant 2, mRNA.	FALSE	Hs.740631	GO:0008285 // GO:0030336	negative regulation of cell proliferation // negative regulation of cell migration	GO:0005578 // GO:0005615 // GO:0005737	proteinaceous extracellular matrix // extracellular space // cytoplasm	GO:0005518	collagen binding	---	---	16664828
16664846	0.411224	1.03285	---	---	---	---	AK094048	GenBank	Homo sapiens cDNA FLJ36729 fis, clone UTERU2012581.	FALSE	---	---	---	---	---	---	---	---	---	16664846
16664849	0.155512	0.935654	---	---	---	---	TCONS_00000942-XLOC_000194	Rinn lincRNA	linc-CPT2-1 chr1:+:53656724-53657133	FALSE	---	---	---	---	---	---	---	---	---	16664849
16664852	0.475443	0.96551	NM_000098	CPT2	carnitine palmitoyltransferase 2	1p32	NM_000098	RefSeq	Homo sapiens carnitine palmitoyltransferase 2 (CPT2), nuclear gene encoding mitochondrial protein, mRNA.	FALSE	Hs.713535	GO:0006635 // GO:0006635 // GO:0006853 // GO:0044255 // GO:0044281 // GO:0046320	fatty acid beta-oxidation // fatty acid beta-oxidation // carnitine shuttle // cellular lipid metabolic process // small molecule metabolic process // regulation of fatty acid oxidation	GO:0005634 // GO:0005730 // GO:0005739 // GO:0005743 // GO:0005743	nucleus // nucleolus // mitochondrion // mitochondrial inner membrane // mitochondrial inner membrane	GO:0004095	carnitine O-palmitoyltransferase activity	GenMAPP // GenMAPP	Fatty_Acid_Degradation // Mitochondrial_fatty_acid_betaoxidation	16664852
16664861	0.285222	1.06905	NR_038953	LOC100507564	uncharacterized LOC100507564	---	NR_038953	RefSeq	Homo sapiens uncharacterized LOC100507564 (LOC100507564), non-coding RNA.	FALSE	Hs.592502	---	---	---	---	---	---	---	---	16664861
16664871	0.339102	0.961661	---	---	---	---	ENST00000446686	ENSEMBL	cdna:putative chromosome:GRCh37:1:53770208:53773134:1 gene:ENSG00000232762 gene_biotype:antisense transcript_biotype:antisense	FALSE	---	---	---	---	---	---	---	---	---	16664871
16664878	0.251872	1.0608	---	---	---	---	AK097571	GenBank	Homo sapiens cDNA FLJ40252 fis, clone TESTI2024299.	FALSE	---	---	---	---	---	---	---	---	---	16664878
16664883	0.335371	0.928336	---	---	---	---	TCONS_00000946-XLOC_000198	Rinn lincRNA	linc-DMRTB1-1 chr1:+:53905437-53923449	FALSE	---	---	---	---	---	---	---	---	---	16664883
16664887	0.00892635	0.886793	NM_033067	DMRTB1	DMRT-like family B with proline-rich C-terminal, 1	1p32.3	NM_033067	RefSeq	Homo sapiens DMRT-like family B with proline-rich C-terminal, 1 (DMRTB1), mRNA.	FALSE	Hs.131654	GO:0006351 // GO:0006355 // GO:0007548	transcription, DNA-dependent // regulation of transcription, DNA-dependent // sex differentiation	GO:0005634	nucleus	GO:0043565 // GO:0046872	sequence-specific DNA binding // metal ion binding	---	---	16664887
16664897	0.460716	0.951056	NM_000792	DIO1	deiodinase, iodothyronine, type I	1p33-p32	NM_000792	RefSeq	Homo sapiens deiodinase, iodothyronine, type I (DIO1), transcript variant 1, mRNA.	FALSE	Hs.251415	GO:0006590 // GO:0034641 // GO:0042446 // GO:0044281	thyroid hormone generation // cellular nitrogen compound metabolic process // hormone biosynthetic process // small molecule metabolic process	GO:0005789 // GO:0005792 // GO:0005886 // GO:0016021	endoplasmic reticulum membrane // microsome // plasma membrane // integral to membrane	GO:0004800 // GO:0008430	thyroxine 5'-deiodinase activity // selenium binding	---	---	16664897
16664912	0.165091	1.08525	ENST00000371370	LRRC42	leucine rich repeat containing 42	1p33-p32.1	ENST00000371370	ENSEMBL	cdna:known chromosome:GRCh37:1:54411750:54433841:1 gene:ENSG00000116212 gene_biotype:protein_coding transcript_biotype:protein_coding	FALSE	Hs.40094	---	---	---	---	---	---	---	---	16664912
16664928	0.713649	0.982391	---	---	---	---	TCONS_00000200-XLOC_000199	Rinn lincRNA	linc-C1orf83-2 chr1:+:54447916-54452234	FALSE	---	---	---	---	---	---	---	---	---	16664928
16664932	0.577969	1.036	NM_153035	TCEANC2	transcription elongation factor A (SII) N-terminal and central domain containing 2	1p32.3	NM_153035	RefSeq	Homo sapiens transcription elongation factor A (SII) N-terminal and central domain containing 2 (TCEANC2), mRNA.	FALSE	Hs.558618	GO:0006351	transcription, DNA-dependent	GO:0005634	nucleus	GO:0003677	DNA binding	---	---	16664932
16664943	0.601254	1.02215	---	---	---	---	ENST00000391366	ENSEMBL	cdna:known chromosome:GRCh37:1:54569968:54571750:1 gene:ENSG00000212670 gene_biotype:protein_coding transcript_biotype:protein_coding	FALSE	---	---	---	---	---	---	---	---	---	16664943
16664947	0.968382	0.99505	NM_016491	MRPL37	mitochondrial ribosomal protein L37	1p32.1	NM_016491	RefSeq	Homo sapiens mitochondrial ribosomal protein L37 (MRPL37), nuclear gene encoding mitochondrial protein, mRNA.	FALSE	Hs.584908	GO:0006412	translation	GO:0005739 // GO:0005761	mitochondrion // mitochondrial ribosome	GO:0003735	structural constituent of ribosome	---	---	16664947
16664963	0.392442	0.972505	ENST00000361350	C1orf191	chromosome 1 open reading frame 191	---	ENST00000361350	ENSEMBL	cdna:known chromosome:GRCh37:1:54703710:54704736:1 gene:ENSG00000198711 gene_biotype:protein_coding transcript_biotype:protein_coding	FALSE	---	---	---	---	---	---	---	---	---	16664963
16664967	0.866086	1.00753	ENST00000426901 // ENST00000426901	LOC100653134 // LOC100652978	uncharacterized LOC100653134 // uncharacterized LOC100652978	--- // ---	ENST00000426901	ENSEMBL	cdna:known chromosome:GRCh37:1:54751078:54753044:1 gene:ENSG00000225632 gene_biotype:antisense transcript_biotype:antisense	FALSE	---	---	---	---	---	---	---	---	---	16664967
16664970	0.0628608	0.905032	---	---	---	---	TCONS_00000201-XLOC_000201	Rinn lincRNA	linc-ACOT11-2 chr1:+:54881928-54886533	FALSE	---	---	---	---	---	---	---	---	---	16664970
16664973	0.689699	0.96579	---	---	---	---	TCONS_00000947-XLOC_000202	Rinn lincRNA	linc-ACOT11-1 chr1:+:54982176-54983024	FALSE	---	---	---	---	---	---	---	---	---	16664973
16664976	0.206809	1.10721	---	---	---	---	ENST00000516837	ENSEMBL	ncrna:snoRNA chromosome:GRCh37:1:54991059:54991126:1 gene:ENSG00000252646 gene_biotype:snoRNA transcript_biotype:snoRNA	FALSE	---	---	---	---	---	---	---	---	---	16664976
16664978	0.0151532	0.873115	NM_147161	ACOT11	acyl-CoA thioesterase 11	1p32.3	NM_147161	RefSeq	Homo sapiens acyl-CoA thioesterase 11 (ACOT11), transcript variant 2, mRNA.	FALSE	Hs.729424	GO:0006631 // GO:0009266 // GO:0009409 // GO:0035556	fatty acid metabolic process // response to temperature stimulus // response to cold // intracellular signal transduction	GO:0005622 // GO:0005737	intracellular // cytoplasm	GO:0004091 // GO:0047617	carboxylesterase activity // acyl-CoA hydrolase activity	---	---	16664978
16665006	0.797304	0.992979	NR_037639	HEATR8-TTC4	HEATR8-TTC4 readthrough	1p	NR_037639	RefSeq	Homo sapiens HEATR8-TTC4 readthrough (HEATR8-TTC4), transcript variant 1, non-coding RNA.	FALSE	---	---	---	---	---	---	---	---	---	16665006
16665066	0.460294	1.05281	---	---	---	---	ENST00000450503	ENSEMBL	cdna:putative chromosome:GRCh37:1:55258558:55260578:1 gene:ENSG00000237453 gene_biotype:antisense transcript_biotype:antisense	FALSE	---	---	---	---	---	---	---	---	---	16665066
16665069	0.38507	1.1037	ENST00000358193	C1orf177	chromosome 1 open reading frame 177	1p32.3	ENST00000358193	ENSEMBL	cdna:known chromosome:GRCh37:1:55271736:55307925:1 gene:ENSG00000162398 gene_biotype:protein_coding transcript_biotype:protein_coding	FALSE	Hs.376018	---	---	---	---	---	---	---	---	16665069
16665086	0.403259	1.04346	---	---	---	---	TCONS_l2_00002051-XLOC_l2_000217	Broad TUCP	linc-DHCR24-BP chr1:+:55353235-55354391	FALSE	---	---	---	---	---	---	---	---	---	16665086
16665094	0.0374839	0.914446	ENST00000371268	TMEM61	transmembrane protein 61	1p32.3	ENST00000371268	ENSEMBL	cdna:known chromosome:GRCh37:1:55446465:55457966:1 gene:ENSG00000143001 gene_biotype:protein_coding transcript_biotype:protein_coding	FALSE	Hs.663950	---	---	GO:0016021	integral to membrane	---	---	---	---	16665094
16665099	0.683924	0.977591	---	---	---	---	TCONS_00000949-XLOC_000205	Rinn lincRNA	linc-BSND chr1:+:55461469-55462838	FALSE	---	---	---	---	---	---	---	---	---	16665099
16665102	0.155642	0.937346	ENST00000371265	BSND	Bartter syndrome, infantile, with sensorineural deafness (Barttin)	1p32.1	ENST00000371265	ENSEMBL	cdna:known chromosome:GRCh37:1:55464606:55476556:1 gene:ENSG00000162399 gene_biotype:protein_coding transcript_biotype:protein_coding	FALSE	Hs.151291	GO:0006821	chloride transport	GO:0005737 // GO:0005887 // GO:0016323 // GO:0043234	cytoplasm // integral to plasma membrane // basolateral plasma membrane // protein complex	GO:0005254 // GO:0017081	chloride channel activity // chloride channel regulator activity	---	---	16665102
16665109	0.0159504	0.90555	NM_174936	PCSK9	proprotein convertase subtilisin/kexin type 9	1p32.3	NM_174936	RefSeq	Homo sapiens proprotein convertase subtilisin/kexin type 9 (PCSK9), mRNA.	FALSE	Hs.18844	GO:0001822 // GO:0001889 // GO:0001920 // GO:0002092 // GO:0006508 // GO:0006641 // GO:0006644 // GO:0006917 // GO:0007041 // GO:0008203 // GO:0009267 // GO:0010469 // GO:0010989 // GO:0016540 // GO:0022008 // GO:0030182 // GO:0032802 // GO:0032803 // GO:0032869 // GO:0042157 // GO:0042632 // GO:0043086 // GO:0043525	kidney development // liver development // negative regulation of receptor recycling // positive regulation of receptor internalization // proteolysis // triglyceride metabolic process // phospholipid metabolic process // induction of apoptosis // lysosomal transport // cholesterol metabolic process // cellular response to starvation // regulation of receptor activity // negative regulation of lo…	GO:0005615 // GO:0005764 // GO:0005770 // GO:0005791 // GO:0031232 // GO:0048471	extracellular space // lysosome // late endosome // rough endoplasmic reticulum // extrinsic to external side of plasma membrane // perinuclear region of cytoplasm	GO:0004252 // GO:0034190 // GO:0042802 // GO:0050750 // GO:0050750 // GO:0070326	serine-type endopeptidase activity // apolipoprotein receptor binding // identical protein binding // low-density lipoprotein particle receptor binding // low-density lipoprotein particle receptor binding // very-low-density lipoprotein particle receptor binding	---	---	16665109
16665132	0.160306	0.903566	---	---	---	---	TCONS_00000205-XLOC_000206	Rinn lincRNA	linc-PRKAA2-9 chr1:+:55681080-55683124	FALSE	---	---	---	---	---	---	---	---	---	16665132
16665136	0.968585	0.99379	---	---	---	---	TCONS_l2_00002055-XLOC_l2_000220	Broad TUCP	linc-PRKAA2-9 chr1:+:55683533-55699850	FALSE	---	---	---	---	---	---	---	---	---	16665136
16665139	0.0147045	0.862744	NR_039618	MIR4422	microRNA 4422	---	NR_039618	RefSeq	Homo sapiens microRNA 4422 (MIR4422), microRNA.	FALSE	---	---	---	---	---	---	---	---	---	16665139
16665141	0.22379	0.938137	---	---	---	---	ENST00000516353	ENSEMBL	ncrna:snRNA chromosome:GRCh37:1:55864187:55864293:1 gene:ENSG00000252162 gene_biotype:snRNA transcript_biotype:snRNA	FALSE	---	---	---	---	---	---	---	---	---	16665141
16665143	0.772001	1.01529	---	---	---	---	AK127270	GenBank	Homo sapiens cDNA FLJ45337 fis, clone BRHIP3007960.	FALSE	---	---	---	---	---	---	---	---	---	16665143
16665147	0.506937	1.0222	---	---	---	---	TCONS_00000206-XLOC_000207	Rinn lincRNA	linc-PRKAA2-8 chr1:+:56289479-56333921	FALSE	---	---	---	---	---	---	---	---	---	16665147
16665154	0.542799	1.03374	---	---	---	---	TCONS_00000951-XLOC_000208	Rinn lincRNA	linc-PRKAA2-7 chr1:+:56336185-56345756	FALSE	---	---	---	---	---	---	---	---	---	16665154
16665159	0.349681	1.04842	---	---	---	---	TCONS_00000207-XLOC_000209	Rinn lincRNA	linc-PRKAA2-6 chr1:+:56410759-56415792	FALSE	---	---	---	---	---	---	---	---	---	16665159
16665162	0.573661	0.980338	---	---	---	---	TCONS_00000952-XLOC_000210	Rinn lincRNA	linc-PRKAA2-5 chr1:+:56427583-56436730	FALSE	---	---	---	---	---	---	---	---	---	16665162
16665168	0.33204	0.938767	---	---	---	---	TCONS_00000208-XLOC_000212	Rinn lincRNA	linc-PRKAA2-3 chr1:+:56611392-56620896	FALSE	---	---	---	---	---	---	---	---	---	16665168
16665172	0.576292	0.979133	---	---	---	---	TCONS_00000954-XLOC_000213	Rinn lincRNA	linc-PRKAA2-2 chr1:+:56700767-56703535	FALSE	---	---	---	---	---	---	---	---	---	16665172
16665176	0.685193	0.981	---	---	---	---	TCONS_00000209-XLOC_000214	Rinn lincRNA	linc-PRKAA2-1 chr1:+:56880634-56881638	FALSE	---	---	---	---	---	---	---	---	---	16665176
16665182	0.462403	0.953024	NM_006252	PRKAA2	protein kinase, AMP-activated, alpha 2 catalytic subunit	1p31	NM_006252	RefSeq	Homo sapiens protein kinase, AMP-activated, alpha 2 catalytic subunit (PRKAA2), mRNA.	FALSE	Hs.437039	GO:0006112 // GO:0006351 // GO:0006355 // GO:0006468 // GO:0006633 // GO:0006695 // GO:0006853 // GO:0006914 // GO:0006950 // GO:0007050 // GO:0007165 // GO:0008286 // GO:0008610 // GO:0010508 // GO:0014823 // GO:0016055 // GO:0031000 // GO:0031669 // GO:0032007 // GO:0035404 // GO:0042149 // GO:0042304 // GO:0042593 // GO:0042752 // GO:0043066 // GO:0044255 // GO:0044281 // GO:0045821 // GO:0046…	energy reserve metabolic process // transcription, DNA-dependent // regulation of transcription, DNA-dependent // protein phosphorylation // fatty acid biosynthetic process // cholesterol biosynthetic process // carnitine shuttle // autophagy // response to stress // cell cycle arrest // signal transduction // insulin receptor signaling pathway // lipid biosynthetic process // positive regulation…	GO:0005654 // GO:0005829 // GO:0016324 // GO:0031588	nucleoplasm // cytosol // apical plasma membrane // AMP-activated protein kinase complex	GO:0003682 // GO:0004672 // GO:0004674 // GO:0004679 // GO:0005515 // GO:0005524 // GO:0030674 // GO:0035174 // GO:0046872	chromatin binding // protein kinase activity // protein serine/threonine kinase activity // AMP-activated protein kinase activity // protein binding // ATP binding // protein binding, bridging // histone serine kinase activity // metal ion binding	---	---	16665182
16665193	0.018489	0.843612	NM_000562	C8A	complement component 8, alpha polypeptide	1p32	NM_000562	RefSeq	Homo sapiens complement component 8, alpha polypeptide (C8A), mRNA.	FALSE	Hs.93210	GO:0006955 // GO:0006956 // GO:0006957 // GO:0006958 // GO:0019835 // GO:0045087	immune response // complement activation // complement activation, alternative pathway // complement activation, classical pathway // cytolysis // innate immune response	GO:0005576 // GO:0005579 // GO:0005615 // GO:0016020	extracellular region // membrane attack complex // extracellular space // membrane	---	---	---	---	16665193
16665207	0.254925	0.9387	---	---	---	---	ENST00000417420	ENSEMBL	cdna:known chromosome:GRCh37:1:57429559:57462430:1 gene:ENSG00000236341 gene_biotype:antisense transcript_biotype:antisense	FALSE	---	---	---	---	---	---	---	---	---	16665207
16665214	0.304758	0.952744	---	---	---	---	ENST00000441502	ENSEMBL	cdna:known chromosome:GRCh37:1:57457023:57480373:1 gene:ENSG00000231229 gene_biotype:antisense transcript_biotype:antisense	FALSE	---	---	---	---	---	---	---	---	---	16665214
16665219	0.56602	1.02547	---	---	---	---	ENST00000422038	ENSEMBL	havana:lincRNA chromosome:GRCh37:1:57852248:57853122:1 gene:ENSG00000227935 gene_biotype:lincRNA transcript_biotype:lincRNA	FALSE	---	---	---	---	---	---	---	---	---	16665219
16665222	0.190621	1.11074	---	---	---	---	ENST00000459042	ENSEMBL	ncrna:miRNA chromosome:GRCh37:1:58222756:58222848:1 gene:ENSG00000238773 gene_biotype:miRNA transcript_biotype:miRNA	FALSE	---	---	---	---	---	---	---	---	---	16665222
16665224	0.58672	0.966836	---	---	---	---	BC047487	GenBank	Homo sapiens cDNA clone IMAGE:5271203.	FALSE	---	---	---	---	---	---	---	---	---	16665224
16665232	0.185666	0.941332	---	---	---	---	ENST00000457412	ENSEMBL	havana:lincRNA chromosome:GRCh37:1:58343974:58346412:1 gene:ENSG00000230363 gene_biotype:lincRNA transcript_biotype:lincRNA	FALSE	---	---	---	---	---	---	---	---	---	16665232
16665235	0.283626	0.946574	---	---	---	---	ENST00000419596	ENSEMBL	havana:lincRNA chromosome:GRCh37:1:58525811:58545946:1 gene:ENSG00000235038 gene_biotype:lincRNA transcript_biotype:lincRNA	FALSE	---	---	---	---	---	---	---	---	---	16665235
16665240	0.870482	0.984577	---	---	---	---	TCONS_00000960-XLOC_000218	Rinn lincRNA	linc-FGGY-4 chr1:+:59181175-59184660	FALSE	---	---	---	---	---	---	---	---	---	16665240
16665245	0.853327	1.02397	---	---	---	---	ENST00000410236	ENSEMBL	ncrna:misc_RNA chromosome:GRCh37:1:59187951:59188044:1 gene:ENSG00000222168 gene_biotype:misc_RNA transcript_biotype:misc_RNA	FALSE	---	---	---	---	---	---	---	---	---	16665245
16665247	0.920624	1.00387	NR_034014	LOC100131060	uncharacterized LOC100131060	1p32.1	NR_034014	RefSeq	Homo sapiens uncharacterized LOC100131060 (LOC100131060), non-coding RNA.	FALSE	Hs.680604	---	---	---	---	---	---	---	---	16665247
16665254	0.739885	1.01225	---	---	---	---	TCONS_l2_00000309-XLOC_l2_000233	Broad TUCP	linc-FGGY-2 chr1:+:59487218-59498801	FALSE	---	---	---	---	---	---	---	---	---	16665254
16665261	0.332242	0.937586	---	---	---	---	TCONS_00000963-XLOC_000220	Rinn lincRNA	linc-FGGY-2 chr1:+:59592660-59598505	FALSE	---	---	---	---	---	---	---	---	---	16665261
16665263	0.478289	0.972432	---	---	---	---	TCONS_00002046-XLOC_000221	Rinn lincRNA	linc-FGGY-1 chr1:+:59613312-59615760	FALSE	---	---	---	---	---	---	---	---	---	16665263
16665266	0.158746	0.893902	NM_001113411	FGGY	FGGY carbohydrate kinase domain containing	1p32.1	NM_001113411	RefSeq	Homo sapiens FGGY carbohydrate kinase domain containing (FGGY), transcript variant 1, mRNA.	FALSE	Hs.444301	GO:0005975 // GO:0008219 // GO:0070050	carbohydrate metabolic process // cell death // neuron homeostasis	GO:0005575	cellular_component	GO:0003674 // GO:0016301 // GO:0016773	molecular_function // kinase activity // phosphotransferase activity, alcohol group as acceptor	---	---	16665266
16665298	0.586473	0.975789	---	---	---	---	TCONS_00000042-XLOC_000222	Rinn lincRNA	linc-HOOK1 chr1:+:60238466-60254499	FALSE	---	---	---	---	---	---	---	---	---	16665298
16665302	0.335842	1.07995	NM_015888	HOOK1	hook homolog 1 (Drosophila)	1p32.1	NM_015888	RefSeq	Homo sapiens hook homolog 1 (Drosophila) (HOOK1), mRNA.	FALSE	Hs.378836	GO:0000226 // GO:0007032 // GO:0007040 // GO:0007275 // GO:0007286 // GO:0008333 // GO:0015031 // GO:0045022	microtubule cytoskeleton organization // endosome organization // lysosome organization // multicellular organismal development // spermatid development // endosome to lysosome transport // protein transport // early endosome to late endosome transport	GO:0005874 // GO:0030897 // GO:0070695	microtubule // HOPS complex // FHF complex	GO:0003779 // GO:0005515 // GO:0008017 // GO:0042802	actin binding // protein binding // microtubule binding // identical protein binding	---	---	16665302
16665332	0.105137	0.921901	---	---	---	---	TCONS_00000964-XLOC_000223	Rinn lincRNA	linc-NFIA-4 chr1:+:60539553-60542979	FALSE	---	---	---	---	---	---	---	---	---	16665332
16665335	0.597521	0.96827	---	---	---	---	TCONS_00000213-XLOC_000224	Rinn lincRNA	linc-NFIA-3 chr1:+:60580546-60615351	FALSE	---	---	---	---	---	---	---	---	---	16665335
16665340	0.713913	0.969815	---	---	---	---	TCONS_00000966-XLOC_000225	Rinn lincRNA	linc-NFIA-2 chr1:+:60708562-60724248	FALSE	---	---	---	---	---	---	---	---	---	16665340
16665343	0.309625	1.05426	---	---	---	---	TCONS_00000967-XLOC_000226	Rinn lincRNA	linc-NFIA-1 chr1:+:60880142-60881834	FALSE	---	---	---	---	---	---	---	---	---	16665343
16665346	0.208466	0.927566	ENST00000371191	NFIA	nuclear factor I/A	1p31.3-p31.2	ENST00000371191	ENSEMBL	cdna:known chromosome:GRCh37:1:61330931:61921197:1 gene:ENSG00000162599 gene_biotype:protein_coding transcript_biotype:protein_coding	FALSE	Hs.710546	GO:0006260 // GO:0006351 // GO:0006355 // GO:0019079	DNA replication // transcription, DNA-dependent // regulation of transcription, DNA-dependent // viral genome replication	GO:0005634 // GO:0005634 // GO:0005730 // GO:0030054	nucleus // nucleus // nucleolus // cell junction	GO:0003677 // GO:0003700 // GO:0008134	DNA binding // sequence-specific DNA binding transcription factor activity // transcription factor binding	---	---	16665346
16665370	0.00614036	0.892206	---	---	---	---	TCONS_00000968-XLOC_000227	Rinn lincRNA	linc-INADL chr1:+:62102823-62113990	FALSE	---	---	---	---	---	---	---	---	---	16665370
16665373	0.341148	1.06391	NM_176877	INADL	InaD-like (Drosophila)	1p31.3	NM_176877	RefSeq	Homo sapiens InaD-like (Drosophila) (INADL), mRNA.	FALSE	Hs.478125	GO:0034329 // GO:0035556 // GO:0045216 // GO:0070830	cell junction assembly // intracellular signal transduction // cell-cell junction organization // tight junction assembly	GO:0005622 // GO:0005886 // GO:0005923 // GO:0016324 // GO:0048471	intracellular // plasma membrane // tight junction // apical plasma membrane // perinuclear region of cytoplasm	GO:0005515	protein binding	---	---	16665373
16665433	0.188489	1.10356	---	---	---	---	ENST00000363705	ENSEMBL	ncrna:snRNA chromosome:GRCh37:1:62282091:62282194:1 gene:ENSG00000200575 gene_biotype:snRNA transcript_biotype:snRNA	FALSE	---	---	---	---	---	---	---	---	---	16665433
16665435	0.987362	0.991787	---	---	---	---	ENST00000391058	ENSEMBL	ncrna:snRNA chromosome:GRCh37:1:62318171:62318274:1 gene:ENSG00000212360 gene_biotype:snRNA transcript_biotype:snRNA	FALSE	---	---	---	---	---	---	---	---	---	16665435
16665437	0.276979	0.870354	NR_036058	MIR3116-1	microRNA 3116-1	---	NR_036058	RefSeq	Homo sapiens microRNA 3116-1 (MIR3116-1), microRNA.	FALSE	---	---	---	---	---	---	---	---	---	16665437
16665439	0.709104	0.976511	NM_001164835	L1TD1	LINE-1 type transposase domain containing 1	1p31.3	NM_001164835	RefSeq	Homo sapiens LINE-1 type transposase domain containing 1 (L1TD1), transcript variant 1, mRNA.	FALSE	Hs.685462	---	---	---	---	---	---	---	---	16665439
16665447	0.0217105	1.23093	NM_001017415	USP1	ubiquitin specific peptidase 1	1p31.3	NM_001017415	RefSeq	Homo sapiens ubiquitin specific peptidase 1 (USP1), transcript variant 2, mRNA.	FALSE	Hs.35086	GO:0006281 // GO:0006282 // GO:0006511 // GO:0009411 // GO:0016579 // GO:0035520	DNA repair // regulation of DNA repair // ubiquitin-dependent protein catabolic process // response to UV // protein deubiquitination // monoubiquitinated protein deubiquitination	GO:0005634 // GO:0005654	nucleus // nucleoplasm	GO:0004197 // GO:0004221 // GO:0004843 // GO:0004843 // GO:0005515	cysteine-type endopeptidase activity // ubiquitin thiolesterase activity // ubiquitin-specific protease activity // ubiquitin-specific protease activity // protein binding	---	---	16665447
16665461	0.378451	1.03957	ENST00000371129	ANGPTL3	angiopoietin-like 3	1p31.1-p22.3	ENST00000371129	ENSEMBL	cdna:known chromosome:GRCh37:1:63063158:63071830:1 gene:ENSG00000132855 gene_biotype:protein_coding transcript_biotype:protein_coding	FALSE	Hs.209153	GO:0006071 // GO:0006631 // GO:0006644 // GO:0007160 // GO:0007165 // GO:0007229 // GO:0008203 // GO:0009395 // GO:0009725 // GO:0010519 // GO:0019915 // GO:0030335 // GO:0042632 // GO:0043086 // GO:0045766 // GO:0048844 // GO:0050996 // GO:0051005 // GO:0055088 // GO:0055090 // GO:0055091 // GO:0070328	glycerol metabolic process // fatty acid metabolic process // phospholipid metabolic process // cell-matrix adhesion // signal transduction // integrin-mediated signaling pathway // cholesterol metabolic process // phospholipid catabolic process // response to hormone stimulus // negative regulation of phospholipase activity // lipid storage // positive regulation of cell migration // cholesterol…	GO:0005615	extracellular space	GO:0004857 // GO:0004859 // GO:0005178 // GO:0008083 // GO:0043498	enzyme inhibitor activity // phospholipase inhibitor activity // integrin binding // growth factor activity // cell surface binding	---	---	16665461
16665472	0.127238	0.928351	---	---	---	---	TCONS_00000214-XLOC_000228	Rinn lincRNA	linc-ATG4C chr1:+:63154152-63176365	FALSE	---	---	---	---	---	---	---	---	---	16665472
16665475	0.494261	1.04066	NM_032852	ATG4C	autophagy related 4C, cysteine peptidase	1p31.3	NM_032852	RefSeq	Homo sapiens autophagy related 4C, cysteine peptidase (ATG4C), transcript variant 1, mRNA.	FALSE	Hs.7353	GO:0000045 // GO:0006508 // GO:0006612 // GO:0006914	autophagic vacuole assembly // proteolysis // protein targeting to membrane // autophagy	GO:0005576 // GO:0005737 // GO:0005829	extracellular region // cytoplasm // cytosol	GO:0004197 // GO:0008233	cysteine-type endopeptidase activity // peptidase activity	---	---	16665475
16665492	0.791287	1.02276	---	---	---	---	TCONS_00000215-XLOC_000229	Rinn lincRNA	linc-FOXD3-5 chr1:+:63361679-63367310	FALSE	---	---	---	---	---	---	---	---	---	16665492
16665494	0.976735	1.00812	---	---	---	---	TCONS_00000216-XLOC_000230	Rinn lincRNA	linc-FOXD3-4 chr1:+:63489877-63491329	FALSE	---	---	---	---	---	---	---	---	---	16665494
16665497	0.242222	0.922018	---	---	---	---	TCONS_00000217-XLOC_000231	Rinn lincRNA	linc-FOXD3-3 chr1:+:63604920-63628824	FALSE	---	---	---	---	---	---	---	---	---	16665497
16665501	0.307195	0.957477	---	---	---	---	TCONS_00002048-XLOC_000232	Rinn lincRNA	linc-FOXD3-2 chr1:+:63662011-63664798	FALSE	---	---	---	---	---	---	---	---	---	16665501
16665504	0.0566867	0.876077	---	---	---	---	TCONS_00000218-XLOC_000233	Rinn lincRNA	linc-FOXD3-1 chr1:+:63715693-63717442	FALSE	---	---	---	---	---	---	---	---	---	16665504
16665507	0.188454	0.941412	NM_012183	FOXD3	forkhead box D3	1p31.3	NM_012183	RefSeq	Homo sapiens forkhead box D3 (FOXD3), mRNA.	FALSE	Hs.546573	GO:0000122 // GO:0001658 // GO:0001701 // GO:0001755 // GO:0001822 // GO:0001829 // GO:0001892 // GO:0007389 // GO:0007422 // GO:0030318 // GO:0045944 // GO:0048484 // GO:0048485 // GO:0048846 // GO:0048937 // GO:0050935 // GO:0051090 // GO:0051216	negative regulation of transcription from RNA polymerase II promoter // branching involved in ureteric bud morphogenesis // in utero embryonic development // neural crest cell migration // kidney development // trophectodermal cell differentiation // embryonic placenta development // pattern specification process // peripheral nervous system development // melanocyte differentiation // positive r…	GO:0005667	transcription factor complex	GO:0003690 // GO:0003700 // GO:0003705 // GO:0005515 // GO:0008134 // GO:0008301 // GO:0043565 // GO:0044212	double-stranded DNA binding // sequence-specific DNA binding transcription factor activity // RNA polymerase II distal enhancer sequence-specific DNA binding transcription factor activity // protein binding // transcription factor binding // DNA binding, bending // sequence-specific DNA binding // transcription regulatory region DNA binding	---	---	16665507
16665510	0.146423	0.897071	---	---	---	---	ENST00000516975	ENSEMBL	ncrna:misc_RNA chromosome:GRCh37:1:63803934:63804043:1 gene:ENSG00000252784 gene_biotype:misc_RNA transcript_biotype:misc_RNA	FALSE	---	---	---	---	---	---	---	---	---	16665510
16665512	0.000364544	1.19168	NM_013339	ALG6	asparagine-linked glycosylation 6, alpha-1,3-glucosyltransferase homolog (S. cerevisiae)	1p31.3	NM_013339	RefSeq	Homo sapiens asparagine-linked glycosylation 6, alpha-1,3-glucosyltransferase homolog (S. cerevisiae) (ALG6), mRNA.	FALSE	Hs.258501	GO:0006487 // GO:0006487 // GO:0006488 // GO:0018279 // GO:0043687 // GO:0044267	protein N-linked glycosylation // protein N-linked glycosylation // dolichol-linked oligosaccharide biosynthetic process // protein N-linked glycosylation via asparagine // post-translational protein modification // cellular protein metabolic process	GO:0005575 // GO:0005789 // GO:0016021	cellular_component // endoplasmic reticulum membrane // integral to membrane	GO:0046527	glucosyltransferase activity	GenMAPP	GPCRDB_Other	16665512
16665536	0.00622098	1.23711	NM_032437	EFCAB7	EF-hand calcium binding domain 7	1p31.3	NM_032437	RefSeq	Homo sapiens EF-hand calcium binding domain 7 (EFCAB7), mRNA.	FALSE	Hs.652324	---	---	---	---	GO:0005509	calcium ion binding	---	---	16665536
16665558	0.202884	1.26393	NR_002771	DLEU2L	deleted in lymphocytic leukemia 2-like	1p31-p22	NR_002771	RefSeq	Homo sapiens deleted in lymphocytic leukemia 2-like (DLEU2L), non-coding RNA.	FALSE	Hs.659291	---	---	---	---	---	---	---	---	16665558
16665566	0.423327	0.946341	NM_002633	PGM1	phosphoglucomutase 1	1p31	NM_002633	RefSeq	Homo sapiens phosphoglucomutase 1 (PGM1), transcript variant 1, mRNA.	FALSE	Hs.1869	GO:0005975 // GO:0005978 // GO:0005978 // GO:0005980 // GO:0005992 // GO:0006006 // GO:0006006 // GO:0019388 // GO:0044281	carbohydrate metabolic process // glycogen biosynthetic process // glycogen biosynthetic process // glycogen catabolic process // trehalose biosynthetic process // glucose metabolic process // glucose metabolic process // galactose catabolic process // small molecule metabolic process	GO:0005737 // GO:0005829 // GO:0005829 // GO:0015629	cytoplasm // cytosol // cytosol // actin cytoskeleton	GO:0000287 // GO:0004614	magnesium ion binding // phosphoglucomutase activity	GenMAPP	Glycogen_Metabolism	16665566
16665588	0.0964482	0.901281	NM_005012	ROR1	receptor tyrosine kinase-like orphan receptor 1	1p32-p31	NM_005012	RefSeq	Homo sapiens receptor tyrosine kinase-like orphan receptor 1 (ROR1), transcript variant 1, mRNA.	FALSE	Hs.654491	GO:0007169	transmembrane receptor protein tyrosine kinase signaling pathway	GO:0005737 // GO:0005886 // GO:0005887	cytoplasm // plasma membrane // integral to plasma membrane	GO:0004714 // GO:0005515 // GO:0005524 // GO:0017147	transmembrane receptor protein tyrosine kinase activity // protein binding // ATP binding // Wnt-protein binding	---	---	16665588
16665603	0.0428489	0.912036	---	---	---	---	TCONS_00000970-XLOC_000235	Rinn lincRNA	linc-UBE2U chr1:+:64652511-64657832	FALSE	---	---	---	---	---	---	---	---	---	16665603
16665606	0.152009	0.906646	ENST00000371077	UBE2U	ubiquitin-conjugating enzyme E2U (putative)	1p31.3	ENST00000371077	ENSEMBL	cdna:known chromosome:GRCh37:1:64669310:64733051:1 gene:ENSG00000177414 gene_biotype:protein_coding transcript_biotype:protein_coding	FALSE	Hs.388746	---	---	---	---	GO:0004842 // GO:0005524	ubiquitin-protein ligase activity // ATP binding	---	---	16665606
16665621	0.108638	1.16533	NM_020925	CACHD1	cache domain containing 1	1p31.3	NM_020925	RefSeq	Homo sapiens cache domain containing 1 (CACHD1), mRNA.	FALSE	Hs.443891	GO:0006816	calcium ion transport	GO:0016021	integral to membrane	---	---	---	---	16665621
16665654	0.486944	0.970928	NR_039957	MIR4794	microRNA 4794	---	NR_039957	RefSeq	Homo sapiens microRNA 4794 (MIR4794), microRNA.	FALSE	---	---	---	---	---	---	---	---	---	16665654
16665656	0.592257	1.03496	NM_018211	RAVER2	ribonucleoprotein, PTB-binding 2	1p31.3	NM_018211	RefSeq	Homo sapiens ribonucleoprotein, PTB-binding 2 (RAVER2), mRNA.	FALSE	Hs.591443	---	---	GO:0005634 // GO:0005737	nucleus // cytoplasm	GO:0000166 // GO:0003723	nucleotide binding // RNA binding	---	---	16665656
16665674	0.358984	0.967168	NM_001005353	AK4	adenylate kinase 4	1p31.3	NM_001005353	RefSeq	Homo sapiens adenylate kinase 4 (AK4), nuclear gene encoding mitochondrial protein, transcript variant 1, mRNA.	FALSE	Hs.10862	GO:0046033 // GO:0046034 // GO:0046039	AMP metabolic process // ATP metabolic process // GTP metabolic process	GO:0005739 // GO:0005759	mitochondrion // mitochondrial matrix	GO:0004017 // GO:0005524 // GO:0005525 // GO:0046899	adenylate kinase activity // ATP binding // GTP binding // nucleoside triphosphate adenylate kinase activity	---	---	16665674
16665687	0.306672	1.07823	NM_001256865	DNAJC6	DnaJ (Hsp40) homolog, subfamily C, member 6	1p31.3	NM_001256865	RefSeq	Homo sapiens DnaJ (Hsp40) homolog, subfamily C, member 6 (DNAJC6), transcript variant 3, mRNA.	FALSE	Hs.647643	GO:0006892 // GO:0016044	post-Golgi vesicle-mediated transport // cellular membrane organization	GO:0005829	cytosol	GO:0004725 // GO:0017124 // GO:0031072	protein tyrosine phosphatase activity // SH3 domain binding // heat shock protein binding	---	---	16665687
16665717	0.287381	1.06877	ENST00000344610	LEPR	leptin receptor	1p31	ENST00000344610	ENSEMBL	cdna:known chromosome:GRCh37:1:65886248:66091853:1 gene:ENSG00000116678 gene_biotype:protein_coding transcript_biotype:protein_coding	FALSE	Hs.723178	GO:0006112 // GO:0007166 // GO:0007275 // GO:0008203 // GO:0051346	energy reserve metabolic process // cell surface receptor signaling pathway // multicellular organismal development // cholesterol metabolic process // negative regulation of hydrolase activity	GO:0005576 // GO:0005886 // GO:0016021	extracellular region // plasma membrane // integral to membrane	GO:0004888 // GO:0004896 // GO:0005515	transmembrane signaling receptor activity // cytokine receptor activity // protein binding	---	---	16665717
16665752	0.320082	1.09426	---	---	---	---	ENST00000429871	ENSEMBL	havana:sense_intronic chromosome:GRCh37:1:65952089:65959871:1 gene:ENSG00000237852 gene_biotype:sense_intronic transcript_biotype:sense_intronic	FALSE	---	---	---	---	---	---	---	---	---	16665752
16665755	0.513674	1.05666	---	---	---	---	ENST00000459362	ENSEMBL	ncrna:snoRNA chromosome:GRCh37:1:66037232:66037335:1 gene:ENSG00000238931 gene_biotype:snoRNA transcript_biotype:snoRNA	FALSE	---	---	---	---	---	---	---	---	---	16665755
16665757	0.984376	1.00144	NM_001037341	PDE4B	phosphodiesterase 4B, cAMP-specific	1p31	NM_001037341	RefSeq	Homo sapiens phosphodiesterase 4B, cAMP-specific (PDE4B), transcript variant d, mRNA.	FALSE	Hs.198072	GO:0006198 // GO:0007165	cAMP catabolic process // signal transduction	GO:0005625 // GO:0005626 // GO:0005634 // GO:0005829 // GO:0048471	soluble fraction // insoluble fraction // nucleus // cytosol // perinuclear region of cytoplasm	GO:0004115 // GO:0046872	3',5'-cyclic-AMP phosphodiesterase activity // metal ion binding	---	---	16665757
16665796	0.813677	0.979753	NM_032291	SGIP1	SH3-domain GRB2-like (endophilin) interacting protein 1	1p31.3	NM_032291	RefSeq	Homo sapiens SH3-domain GRB2-like (endophilin) interacting protein 1 (SGIP1), mRNA.	FALSE	Hs.132121	GO:0002021 // GO:0006897 // GO:0048260 // GO:2000253 // GO:2000507	response to dietary excess // endocytosis // positive regulation of receptor-mediated endocytosis // positive regulation of feeding behavior // positive regulation of energy homeostasis	GO:0005737 // GO:0005886 // GO:0005905 // GO:0030122 // GO:0030136	cytoplasm // plasma membrane // coated pit // AP-2 adaptor complex // clathrin-coated vesicle	GO:0005515 // GO:0005543 // GO:0008017 // GO:0017124	protein binding // phospholipid binding // microtubule binding // SH3 domain binding	---	---	16665796
16665833	0.683201	0.984236	NR_036060	MIR3117	microRNA 3117	---	NR_036060	RefSeq	Homo sapiens microRNA 3117 (MIR3117), microRNA.	FALSE	---	---	---	---	---	---	---	---	---	16665833
16665835	0.249992	0.936833	NM_152665	TCTEX1D1	Tctex1 domain containing 1	1p31.3	NM_152665	RefSeq	Homo sapiens Tctex1 domain containing 1 (TCTEX1D1), mRNA.	FALSE	Hs.479226	---	---	---	---	---	---	---	---	16665835
16665850	0.0668643	0.871641	---	---	---	---	ENST00000456389	ENSEMBL	cdna:known chromosome:GRCh37:1:67292625:67294241:1 gene:ENSG00000231080 gene_biotype:antisense transcript_biotype:antisense	FALSE	---	---	---	---	---	---	---	---	---	16665850
16665853	0.00594948	1.14856	NM_020948	MIER1	mesoderm induction early response 1 homolog (Xenopus laevis)	1p31.3	NM_020948	RefSeq	Homo sapiens mesoderm induction early response 1 homolog (Xenopus laevis) (MIER1), transcript variant 1, mRNA.	FALSE	Hs.605432	GO:0006351 // GO:0007165 // GO:0031937 // GO:0043123	transcription, DNA-dependent // signal transduction // positive regulation of chromatin silencing // positive regulation of I-kappaB kinase/NF-kappaB cascade	GO:0005634 // GO:0005730 // GO:0005737 // GO:0017053	nucleus // nucleolus // cytoplasm // transcriptional repressor complex	GO:0003677 // GO:0004871 // GO:0005515	DNA binding // signal transducer activity // protein binding	---	---	16665853
16665878	0.502073	0.902168	ENST00000347310	IL23R	interleukin 23 receptor	1p31.3	ENST00000347310	ENSEMBL	cdna:known chromosome:GRCh37:1:67632083:67725662:1 gene:ENSG00000162594 gene_biotype:protein_coding transcript_biotype:protein_coding	FALSE	Hs.677426	GO:0001916 // GO:0002230 // GO:0002230 // GO:0002827 // GO:0002827 // GO:0006954 // GO:0010535 // GO:0032496 // GO:0032693 // GO:0032725 // GO:0032729 // GO:0032729 // GO:0032729 // GO:0032735 // GO:0032740 // GO:0032819 // GO:0034341 // GO:0038155 // GO:0042102 // GO:0042104 // GO:0042510 // GO:0042517 // GO:0042520 // GO:0042523 // GO:0043382 // GO:0045672 // GO:0050829 // GO:0051135 // GO:2000…	positive regulation of T cell mediated cytotoxicity // positive regulation of defense response to virus by host // positive regulation of defense response to virus by host // positive regulation of T-helper 1 type immune response // positive regulation of T-helper 1 type immune response // inflammatory response // positive regulation of activation of JAK2 kinase activity // response to lipopolysa…	GO:0072536	interleukin-23 receptor complex	GO:0005143 // GO:0042019 // GO:0042020	interleukin-12 receptor binding // interleukin-23 binding // interleukin-23 receptor activity	---	---	16665878
16665899	0.869416	0.99373	---	---	---	---	ENST00000517265	ENSEMBL	ncrna:snRNA chromosome:GRCh37:1:67661823:67661926:1 gene:ENSG00000253074 gene_biotype:snRNA transcript_biotype:snRNA	FALSE	---	---	---	---	---	---	---	---	---	16665899
16665901	0.141212	1.3015	NM_001258214	IL12RB2	interleukin 12 receptor, beta 2	1p31.3-p31.2	NM_001258214	RefSeq	Homo sapiens interleukin 12 receptor, beta 2 (IL12RB2), transcript variant 2, mRNA.	FALSE	Hs.479347	GO:0007166 // GO:0008284 // GO:0018108 // GO:0019221 // GO:0032496 // GO:0032609 // GO:0032729	cell surface receptor signaling pathway // positive regulation of cell proliferation // peptidyl-tyrosine phosphorylation // cytokine-mediated signaling pathway // response to lipopolysaccharide // interferon-gamma production // positive regulation of interferon-gamma production	GO:0005887 // GO:0009897	integral to plasma membrane // external side of plasma membrane	GO:0004896 // GO:0019901	cytokine receptor activity // protein kinase binding	---	---	16665901
16665923	0.0464943	1.2031	---	---	---	---	ENST00000411331	ENSEMBL	ncrna:snRNA chromosome:GRCh37:1:67882897:67883001:1 gene:ENSG00000223263 gene_biotype:snRNA transcript_biotype:snRNA	FALSE	---	---	---	---	---	---	---	---	---	16665923
16665925	0.0222732	0.860819	---	---	---	---	TCONS_00002051-XLOC_000236	Rinn lincRNA	linc-GADD45A chr1:+:67987995-67998014	FALSE	---	---	---	---	---	---	---	---	---	16665925
16665930	0.107727	1.14045	---	---	---	---	ENST00000384773	ENSEMBL	ncrna:snRNA chromosome:GRCh37:1:68006810:68006916:1 gene:ENSG00000207504 gene_biotype:snRNA transcript_biotype:snRNA	FALSE	---	---	---	---	---	---	---	---	---	16665930
16665932	0.717769	1.016	ENST00000370986	GADD45A	growth arrest and DNA-damage-inducible, alpha	1p31.2	ENST00000370986	ENSEMBL	cdna:known chromosome:GRCh37:1:68150744:68154021:1 gene:ENSG00000116717 gene_biotype:protein_coding transcript_biotype:protein_coding	FALSE	Hs.80409	GO:0000079 // GO:0000086 // GO:0006281 // GO:0006469 // GO:0006915 // GO:0007050 // GO:0007098 // GO:0042770 // GO:0071260 // GO:0071479 // GO:2000379	regulation of cyclin-dependent protein kinase activity // G2/M transition of mitotic cell cycle // DNA repair // negative regulation of protein kinase activity // apoptotic process // cell cycle arrest // centrosome cycle // signal transduction in response to DNA damage // cellular response to mechanical stimulus // cellular response to ionizing radiation // positive regulation of reactive oxygen…	GO:0005634	nucleus	GO:0005515	protein binding	---	---	16665932
16665941	0.108449	0.907375	NR_040077	GNG12-AS1	GNG12 antisense RNA 1 (non-protein coding)	1p31.3	NR_040077	RefSeq	Homo sapiens GNG12 antisense RNA 1 (non-protein coding) (GNG12-AS1), non-coding RNA.	FALSE	Hs.677603	---	---	---	---	---	---	---	---	16665941
16665963	0.478113	0.955602	---	---	---	---	BC016787	GenBank HTC	Homo sapiens, clone IMAGE:4064953, mRNA.	FALSE	---	---	---	---	---	---	---	---	---	16665963
16665967	0.430645	0.950577	---	---	---	---	TCONS_l2_00002068-XLOC_l2_000253	Broad TUCP	linc-LRRC7-2 chr1:+:69521580-69650686	FALSE	---	---	---	---	---	---	---	---	---	16665967
16665973	0.201773	0.950923	---	---	---	---	TCONS_00000221-XLOC_000243	Rinn lincRNA	linc-LRRC7-1 chr1:+:69898937-69901092	FALSE	---	---	---	---	---	---	---	---	---	16665973
16665976	0.0710869	0.882851	NM_020794	LRRC7	leucine rich repeat containing 7	1p31.1	NM_020794	RefSeq	Homo sapiens leucine rich repeat containing 7 (LRRC7), mRNA.	FALSE	Hs.479658	---	---	GO:0005737 // GO:0005886 // GO:0014069 // GO:0030054 // GO:0045211	cytoplasm // plasma membrane // postsynaptic density // cell junction // postsynaptic membrane	---	---	---	---	16665976
16666007	0.17719	0.908119	NR_023916	PIN1P1	peptidylprolyl cis/trans isomerase, NIMA-interacting 1 pseudogene 1	1p31	NR_023916	RefSeq	Homo sapiens peptidylprolyl cis/trans isomerase, NIMA-interacting 1 pseudogene 1 (PIN1P1), non-coding RNA.	FALSE	Hs.654711	---	---	---	---	---	---	---	---	16666007
16666009	0.30121	1.05554	---	---	---	---	ENST00000441830	ENSEMBL	cdna:known chromosome:GRCh37:1:70612804:70617628:1 gene:ENSG00000231835 gene_biotype:antisense transcript_biotype:antisense	FALSE	---	---	---	---	---	---	---	---	---	16666009
16666013	0.0165902	1.11923	ENST00000370950	SRSF11	serine/arginine-rich splicing factor 11	1p31	ENST00000370950	ENSEMBL	cdna:known chromosome:GRCh37:1:70671407:70718735:1 gene:ENSG00000116754 gene_biotype:protein_coding transcript_biotype:protein_coding	FALSE	Hs.479693	GO:0000398 // GO:0006366 // GO:0006369 // GO:0006397 // GO:0006406 // GO:0008380 // GO:0010467 // GO:0031124	nuclear mRNA splicing, via spliceosome // transcription from RNA polymerase II promoter // termination of RNA polymerase II transcription // mRNA processing // mRNA export from nucleus // RNA splicing // gene expression // mRNA 3'-end processing	GO:0005634 // GO:0005654 // GO:0005730	nucleus // nucleoplasm // nucleolus	GO:0000166 // GO:0003676 // GO:0003723 // GO:0005515	nucleotide binding // nucleic acid binding // RNA binding // protein binding	---	---	16666013
16666055	0.138433	0.912467	NM_001902	CTH	cystathionase (cystathionine gamma-lyase)	1p31.1	NM_001902	RefSeq	Homo sapiens cystathionase (cystathionine gamma-lyase) (CTH), transcript variant 1, mRNA.	FALSE	Hs.19904	GO:0000096 // GO:0000098 // GO:0006534 // GO:0006749 // GO:0006916 // GO:0008285 // GO:0018272 // GO:0019344 // GO:0019344 // GO:0019346 // GO:0030308 // GO:0030968 // GO:0034641 // GO:0043123 // GO:0044281 // GO:0044524 // GO:0051092 // GO:0051289 // GO:0070814	sulfur amino acid metabolic process // sulfur amino acid catabolic process // cysteine metabolic process // glutathione metabolic process // anti-apoptosis // negative regulation of cell proliferation // protein-pyridoxal-5-phosphate linkage via peptidyl-N6-pyridoxal phosphate-L-lysine // cysteine biosynthetic process // cysteine biosynthetic process // transsulfuration // negative regulation of …	GO:0005634 // GO:0005737 // GO:0005829	nucleus // cytoplasm // cytosol	GO:0004121 // GO:0004123 // GO:0004123 // GO:0005515 // GO:0005516 // GO:0016846 // GO:0030170 // GO:0044540 // GO:0047982 // GO:0080146	cystathionine beta-lyase activity // cystathionine gamma-lyase activity // cystathionine gamma-lyase activity // protein binding // calmodulin binding // carbon-sulfur lyase activity // pyridoxal phosphate binding // L-cystine L-cysteine-lyase (deaminating) // homocysteine desulfhydrase activity // L-cysteine desulfhydrase activity	---	---	16666055
16666071	0.29729	0.919403	---	---	---	---	TCONS_00000044-XLOC_000246	Rinn lincRNA	linc-FPGT-12 chr1:+:71172135-71252149	FALSE	---	---	---	---	---	---	---	---	---	16666071
16666079	0.701899	1.0235	---	---	---	---	TCONS_00000976-XLOC_000247	Rinn lincRNA	linc-FPGT-11 chr1:+:71303919-71304747	FALSE	---	---	---	---	---	---	---	---	---	16666079
16666082	0.766212	1.02646	---	---	---	---	ENST00000426775	ENSEMBL	cdna:putative chromosome:GRCh37:1:71413062:71417176:1 gene:ENSG00000235782 gene_biotype:antisense transcript_biotype:antisense	FALSE	---	---	---	---	---	---	---	---	---	16666082
16666086	0.936727	1.00478	NR_038420	ZRANB2-AS1	ZRANB2 antisense RNA 1 (non-protein coding)	1p31.1	NR_038420	RefSeq	Homo sapiens ZRANB2 antisense RNA 1 (non-protein coding) (ZRANB2-AS1), non-coding RNA.	FALSE	Hs.720513	---	---	---	---	---	---	---	---	16666086
16666091	0.424506	1.01791	NR_046217	ZRANB2-AS2	ZRANB2 antisense RNA 2 (non-protein coding)	1p31.1	NR_046217	RefSeq	Homo sapiens ZRANB2 antisense RNA 2 (non-protein coding) (ZRANB2-AS2), non-coding RNA.	FALSE	Hs.535534	---	---	---	---	---	---	---	---	16666091
16666102	0.127354	0.9147	---	---	---	---	ENST00000411721	ENSEMBL	havana:lincRNA chromosome:GRCh37:1:71716682:71717802:1 gene:ENSG00000237726 gene_biotype:lincRNA transcript_biotype:lincRNA	FALSE	---	---	---	---	---	---	---	---	---	16666102
16666109	0.902266	0.993268	---	---	---	---	GENSCAN00000028803	ENSEMBL	cdna:genscan chromosome:GRCh37:1:72031259:72050362:1 transcript_biotype:protein_coding	FALSE	---	---	---	---	---	---	---	---	---	16666109
16666112	0.731043	0.982885	---	---	---	---	TCONS_00000982-XLOC_000253	Rinn lincRNA	linc-FPGT-5 chr1:+:73020892-73023568	FALSE	---	---	---	---	---	---	---	---	---	16666112
16666115	0.206447	0.917109	---	---	---	---	TCONS_00000983-XLOC_000254	Rinn lincRNA	linc-FPGT-4 chr1:+:73240863-73249663	FALSE	---	---	---	---	---	---	---	---	---	16666115
16666123	0.927337	1.00407	---	---	---	---	TCONS_00000984-XLOC_000255	Rinn lincRNA	linc-FPGT-3 chr1:+:73315919-73320112	FALSE	---	---	---	---	---	---	---	---	---	16666123
16666126	0.145899	0.941333	---	---	---	---	TCONS_00000046-XLOC_000256	Rinn lincRNA	linc-FPGT-2 chr1:+:73771852-73804559	FALSE	---	---	---	---	---	---	---	---	---	16666126
16666141	0.821078	0.990883	---	---	---	---	ENST00000516196	ENSEMBL	ncrna:snRNA chromosome:GRCh37:1:74349396:74349505:1 gene:ENSG00000252005 gene_biotype:snRNA transcript_biotype:snRNA	FALSE	---	---	---	---	---	---	---	---	---	16666141
16666143	0.0651177	1.11724	NM_001112808	FPGT-TNNI3K	FPGT-TNNI3K readthrough	1p31.1	NM_001112808	RefSeq	Homo sapiens FPGT-TNNI3K readthrough (FPGT-TNNI3K), transcript variant 1, mRNA.	FALSE	---	---	---	---	---	---	---	---	---	16666143
16666196	0.0290728	0.871167	---	---	---	---	ENST00000442876	ENSEMBL	cdna:known chromosome:GRCh37:1:74933879:74934808:1 gene:ENSG00000233894 gene_biotype:antisense transcript_biotype:antisense	FALSE	---	---	---	---	---	---	---	---	---	16666196
16666200	0.263984	0.927785	---	---	---	---	ENST00000416017	ENSEMBL	cdna:known chromosome:GRCh37:1:75055419:75087403:1 gene:ENSG00000234497 gene_biotype:antisense transcript_biotype:antisense	FALSE	---	---	---	---	---	---	---	---	---	16666200
16666204	0.0346394	1.13862	NM_138467	TYW3	tRNA-yW synthesizing protein 3 homolog (S. cerevisiae)	1p31.1	NM_138467	RefSeq	Homo sapiens tRNA-yW synthesizing protein 3 homolog (S. cerevisiae) (TYW3), transcript variant 1, mRNA.	FALSE	Hs.348411	GO:0008033	tRNA processing	---	---	GO:0008168	methyltransferase activity	---	---	16666204
16666221	0.582141	1.02633	---	---	---	---	TCONS_00000234-XLOC_000259	Rinn lincRNA	linc-LHX8 chr1:+:75428997-75430802	FALSE	---	---	---	---	---	---	---	---	---	16666221
16666224	0.0110953	0.905187	NM_001001933	LHX8	LIM homeobox 8	1p31.1	NM_001001933	RefSeq	Homo sapiens LIM homeobox 8 (LHX8), transcript variant 1, mRNA.	FALSE	Hs.403934	GO:0006351	transcription, DNA-dependent	GO:0005634	nucleus	GO:0003700 // GO:0008270 // GO:0043565	sequence-specific DNA binding transcription factor activity // zinc ion binding // sequence-specific DNA binding	---	---	16666224
16666237	0.634789	0.914914	---	---	---	---	ENST00000384272	ENSEMBL	ncrna:snRNA chromosome:GRCh37:1:75648730:75648832:1 gene:ENSG00000206999 gene_biotype:snRNA transcript_biotype:snRNA	FALSE	---	---	---	---	---	---	---	---	---	16666237
16666239	0.0160324	1.15071	NM_000016	ACADM	acyl-CoA dehydrogenase, C-4 to C-12 straight chain	1p31	NM_000016	RefSeq	Homo sapiens acyl-CoA dehydrogenase, C-4 to C-12 straight chain (ACADM), nuclear gene encoding mitochondrial protein, transcript variant 1, mRNA.	FALSE	Hs.445040	GO:0006635 // GO:0006635 // GO:0019254 // GO:0033539 // GO:0033539 // GO:0044255 // GO:0044281 // GO:0045329 // GO:0051791 // GO:0051793 // GO:0055114	fatty acid beta-oxidation // fatty acid beta-oxidation // carnitine metabolic process, CoA-linked // fatty acid beta-oxidation using acyl-CoA dehydrogenase // fatty acid beta-oxidation using acyl-CoA dehydrogenase // cellular lipid metabolic process // small molecule metabolic process // carnitine biosynthetic process // medium-chain fatty acid metabolic process // medium-chain fatty acid catabol…	GO:0005739 // GO:0005759 // GO:0030424	mitochondrion // mitochondrial matrix // axon	GO:0003995 // GO:0003995 // GO:0003995 // GO:0003995 // GO:0042802 // GO:0043958 // GO:0050660 // GO:0070991	acyl-CoA dehydrogenase activity // acyl-CoA dehydrogenase activity // acyl-CoA dehydrogenase activity // acyl-CoA dehydrogenase activity // identical protein binding // acryloyl-CoA reductase activity // flavin adenine dinucleotide binding // medium-chain-acyl-CoA dehydrogenase activity	GenMAPP // GenMAPP	Fatty_Acid_Degradation // Mitochondrial_fatty_acid_betaoxidation	16666239
16666266	0.291094	0.931732	ENST00000528016	ACADM	acyl-CoA dehydrogenase, C-4 to C-12 straight chain	1p31	ENST00000528016	ENSEMBL	cdna:known chromosome:GRCh37:1:76215182:76253260:1 gene:ENSG00000117054 gene_biotype:protein_coding transcript_biotype:nonsense_mediated_decay	FALSE	Hs.445040	GO:0006635 // GO:0006635 // GO:0019254 // GO:0033539 // GO:0033539 // GO:0044255 // GO:0044281 // GO:0045329 // GO:0051791 // GO:0051793 // GO:0055114	fatty acid beta-oxidation // fatty acid beta-oxidation // carnitine metabolic process, CoA-linked // fatty acid beta-oxidation using acyl-CoA dehydrogenase // fatty acid beta-oxidation using acyl-CoA dehydrogenase // cellular lipid metabolic process // small molecule metabolic process // carnitine biosynthetic process // medium-chain fatty acid metabolic process // medium-chain fatty acid catabol…	GO:0005739 // GO:0005759 // GO:0030424	mitochondrion // mitochondrial matrix // axon	GO:0003995 // GO:0003995 // GO:0003995 // GO:0003995 // GO:0042802 // GO:0043958 // GO:0050660 // GO:0070991	acyl-CoA dehydrogenase activity // acyl-CoA dehydrogenase activity // acyl-CoA dehydrogenase activity // acyl-CoA dehydrogenase activity // identical protein binding // acryloyl-CoA reductase activity // flavin adenine dinucleotide binding // medium-chain-acyl-CoA dehydrogenase activity	---	---	16666266
16666268	0.00683201	1.20283	NM_004582	RABGGTB	Rab geranylgeranyltransferase, beta subunit	1p31	NM_004582	RefSeq	Homo sapiens Rab geranylgeranyltransferase, beta subunit (RABGGTB), mRNA.	FALSE	Hs.78948	GO:0006464 // GO:0007601	cellular protein modification process // visual perception	---	---	GO:0004663 // GO:0005515 // GO:0016740 // GO:0046872	Rab geranylgeranyltransferase activity // protein binding // transferase activity // metal ion binding	---	---	16666268
16666296	0.928395	1.00247	NM_002440	MSH4	mutS homolog 4 (E. coli)	1p31	NM_002440	RefSeq	Homo sapiens mutS homolog 4 (E. coli) (MSH4), mRNA.	FALSE	Hs.216639	GO:0000710 // GO:0001541 // GO:0007131 // GO:0007283 // GO:0007292 // GO:0045143 // GO:0051026	meiotic mismatch repair // ovarian follicle development // reciprocal meiotic recombination // spermatogenesis // female gamete generation // homologous chromosome segregation // chiasma assembly	GO:0000795 // GO:0005634 // GO:0032300	synaptonemal complex // nucleus // mismatch repair complex	GO:0003677 // GO:0003684 // GO:0005524 // GO:0008094 // GO:0030983	DNA binding // damaged DNA binding // ATP binding // DNA-dependent ATPase activity // mismatched DNA binding	---	---	16666296
16666319	0.213273	0.936445	---	---	---	---	ENST00000436121	ENSEMBL	havana:lincRNA chromosome:GRCh37:1:76477009:76485041:1 gene:ENSG00000225605 gene_biotype:lincRNA transcript_biotype:lincRNA	FALSE	---	---	---	---	---	---	---	---	---	16666319
16666323	0.846668	0.991275	---	---	---	---	ENST00000434540	ENSEMBL	havana:lincRNA chromosome:GRCh37:1:76507376:76531913:1 gene:ENSG00000230027 gene_biotype:lincRNA transcript_biotype:lincRNA	FALSE	---	---	---	---	---	---	---	---	---	16666323
16666326	0.0557452	0.877691	ENST00000328299	ST6GALNAC3	ST6 (alpha-N-acetyl-neuraminyl-2,3-beta-galactosyl-1,3)-N-acetylgalactosaminide alpha-2,6-sialyltransferase 3	1p31.1	ENST00000328299	ENSEMBL	cdna:known chromosome:GRCh37:1:76540404:77100286:1 gene:ENSG00000184005 gene_biotype:protein_coding transcript_biotype:protein_coding	FALSE	Hs.337040 // Hs.677241 // Hs.679096	GO:0006486 // GO:0006677 // GO:0006687 // GO:0009100	protein glycosylation // glycosylceramide metabolic process // glycosphingolipid metabolic process // glycoprotein metabolic process	GO:0030173	integral to Golgi membrane	GO:0008373	sialyltransferase activity	---	---	16666326
16666334	0.51241	0.851519	---	---	---	---	ENST00000363051	ENSEMBL	ncrna:snRNA chromosome:GRCh37:1:77218820:77218925:1 gene:ENSG00000199921 gene_biotype:snRNA transcript_biotype:snRNA	FALSE	---	---	---	---	---	---	---	---	---	16666334
16666336	0.55926	0.977223	ENST00000477717	ST6GALNAC5	ST6 (alpha-N-acetyl-neuraminyl-2,3-beta-galactosyl-1,3)-N-acetylgalactosaminide alpha-2,6-sialyltransferase 5	1p31.1	ENST00000477717	ENSEMBL	cdna:known chromosome:GRCh37:1:77333126:77531396:1 gene:ENSG00000117069 gene_biotype:protein_coding transcript_biotype:protein_coding	FALSE	Hs.303609	GO:0006486 // GO:0006688 // GO:0009312	protein glycosylation // glycosphingolipid biosynthetic process // oligosaccharide biosynthetic process	GO:0030173	integral to Golgi membrane	GO:0001665 // GO:0008373	alpha-N-acetylgalactosaminide alpha-2,6-sialyltransferase activity // sialyltransferase activity	---	---	16666336
16666348	0.579554	0.959264	---	---	---	---	TCONS_00000237-XLOC_000262	Rinn lincRNA	linc-AK5-2 chr1:+:77533604-77544167	FALSE	---	---	---	---	---	---	---	---	---	16666348
16666353	0.225624	1.15	---	---	---	---	TCONS_00000997-XLOC_000263	Rinn lincRNA	linc-AK5-1 chr1:+:77685226-77686671	FALSE	---	---	---	---	---	---	---	---	---	16666353
16666357	0.97499	0.963258	NM_174858	AK5	adenylate kinase 5	1p31	NM_174858	RefSeq	Homo sapiens adenylate kinase 5 (AK5), transcript variant 1, mRNA.	FALSE	Hs.559718	GO:0006172 // GO:0006173 // GO:0007165 // GO:0009165 // GO:0009220 // GO:0015949 // GO:0044281 // GO:0046034 // GO:0055086	ADP biosynthetic process // dADP biosynthetic process // signal transduction // nucleotide biosynthetic process // pyrimidine ribonucleotide biosynthetic process // nucleobase-containing small molecule interconversion // small molecule metabolic process // ATP metabolic process // nucleobase-containing small molecule metabolic process	GO:0005737 // GO:0005813 // GO:0005829	cytoplasm // centrosome // cytosol	GO:0004017 // GO:0005524 // GO:0008603 // GO:0019206	adenylate kinase activity // ATP binding // cAMP-dependent protein kinase regulator activity // nucleoside kinase activity	---	---	16666357
16666388	0.774544	1.06017	---	---	---	---	ENST00000515958	ENSEMBL	ncrna:snRNA chromosome:GRCh37:1:77886010:77886071:1 gene:ENSG00000251767 gene_biotype:snRNA transcript_biotype:snRNA	FALSE	---	---	---	---	---	---	---	---	---	16666388
16666390	0.0620384	0.909992	ENST00000515976	RN5S20	RNA, 5S ribosomal 20	---	ENST00000515976	ENSEMBL	ncrna:rRNA chromosome:GRCh37:1:78080554:78080637:1 gene:ENSG00000251785 gene_biotype:rRNA transcript_biotype:rRNA	FALSE	---	---	---	---	---	---	---	---	---	16666390
16666392	0.00615235	1.11466	NM_198549	FAM73A	family with sequence similarity 73, member A	1p31.1	NM_198549	RefSeq	Homo sapiens family with sequence similarity 73, member A (FAM73A), transcript variant 1, mRNA.	FALSE	Hs.632419	---	---	GO:0016021	integral to membrane	---	---	---	---	16666392
16666416	0.932691	1.00333	NM_144573	NEXN	nexilin (F actin binding protein)	1p31.1	NM_144573	RefSeq	Homo sapiens nexilin (F actin binding protein) (NEXN), transcript variant 1, mRNA.	FALSE	Hs.612385	GO:0030334 // GO:0051493	regulation of cell migration // regulation of cytoskeleton organization	GO:0005856 // GO:0005924 // GO:0030018	cytoskeleton // cell-substrate adherens junction // Z disc	GO:0008307 // GO:0051015	structural constituent of muscle // actin filament binding	---	---	16666416
16666437	0.0915541	1.18277	ENST00000370763	DNAJB4	DnaJ (Hsp40) homolog, subfamily B, member 4	1p31.1	ENST00000370763	ENSEMBL	cdna:known chromosome:GRCh37:1:78470538:78483648:1 gene:ENSG00000162616 gene_biotype:protein_coding transcript_biotype:protein_coding	FALSE	Hs.13852	GO:0006457 // GO:0006986 // GO:0009408	protein folding // response to unfolded protein // response to heat	GO:0005634 // GO:0005730 // GO:0005737 // GO:0005886	nucleus // nucleolus // cytoplasm // plasma membrane	GO:0005515 // GO:0031072 // GO:0051082	protein binding // heat shock protein binding // unfolded protein binding	---	---	16666437
16666448	0.264496	1.05054	ENST00000370759	GIPC2	GIPC PDZ domain containing family, member 2	1p31.1	ENST00000370759	ENSEMBL	cdna:known chromosome:GRCh37:1:78511586:78604133:1 gene:ENSG00000137960 gene_biotype:protein_coding transcript_biotype:protein_coding	FALSE	Hs.659356	---	---	GO:0005737	cytoplasm	---	---	---	---	16666448
16666458	0.413387	0.967197	---	---	---	---	TCONS_00001000-XLOC_000264	Rinn lincRNA	linc-PTGFR chr1:+:78690957-78716742	FALSE	---	---	---	---	---	---	---	---	---	16666458
16666471	0.392221	0.962345	ENST00000370758	PTGFR	prostaglandin F receptor (FP)	1p31.1	ENST00000370758	ENSEMBL	cdna:known chromosome:GRCh37:1:78769568:79005434:1 gene:ENSG00000122420 gene_biotype:protein_coding transcript_biotype:protein_coding	FALSE	Hs.654365	GO:0007186 // GO:0007567 // GO:0032496 // GO:0043066	G-protein coupled receptor signaling pathway // parturition // response to lipopolysaccharide // negative regulation of apoptotic process	GO:0005576 // GO:0005737 // GO:0005886 // GO:0005886 // GO:0005887	extracellular region // cytoplasm // plasma membrane // plasma membrane // integral to plasma membrane	GO:0004958	prostaglandin F receptor activity	---	---	16666471
16666483	0.758898	1.06111	---	---	---	---	ENST00000390749	ENSEMBL	ncrna:miRNA chromosome:GRCh37:1:79048330:79048421:1 gene:ENSG00000212038 gene_biotype:miRNA transcript_biotype:miRNA	FALSE	---	---	---	---	---	---	---	---	---	16666483
16666485	0.610009	1.35125	NM_006820	IFI44L	interferon-induced protein 44-like	1p31.1	NM_006820	RefSeq	Homo sapiens interferon-induced protein 44-like (IFI44L), mRNA.	FALSE	Hs.389724	GO:0006955 // GO:0009615	immune response // response to virus	GO:0005737	cytoplasm	---	---	---	---	16666485
16666509	0.421175	1.45323	NM_006417	IFI44	interferon-induced protein 44	1p31.1	NM_006417	RefSeq	Homo sapiens interferon-induced protein 44 (IFI44), mRNA.	FALSE	Hs.82316	GO:0009615	response to virus	GO:0005737	cytoplasm	---	---	---	---	16666509
16666525	0.400596	1.11015	---	---	---	---	ENST00000408756	ENSEMBL	ncrna:miRNA chromosome:GRCh37:1:79152745:79152845:1 gene:ENSG00000221683 gene_biotype:miRNA transcript_biotype:miRNA	FALSE	---	---	---	---	---	---	---	---	---	16666525
16666527	0.862335	0.986756	---	---	---	---	TCONS_00002078-XLOC_000266	Rinn lincRNA	linc-LPHN2-2 chr1:+:79842762-79871942	FALSE	---	---	---	---	---	---	---	---	---	16666527
16666534	0.394448	0.957699	---	---	---	---	TCONS_00000238-XLOC_000267	Rinn lincRNA	linc-LPHN2-3 chr1:+:79789453-79790534	FALSE	---	---	---	---	---	---	---	---	---	16666534
16666537	0.412313	0.927057	---	---	---	---	TCONS_00000240-XLOC_000268	Rinn lincRNA	linc-LPHN2-1 chr1:+:81001439-81112473	FALSE	---	---	---	---	---	---	---	---	---	16666537
16666543	0.421761	0.967748	---	---	---	---	ENST00000411094	ENSEMBL	ncrna:misc_RNA chromosome:GRCh37:1:81717474:81717781:1 gene:ENSG00000223026 gene_biotype:misc_RNA transcript_biotype:misc_RNA	FALSE	---	---	---	---	---	---	---	---	---	16666543
16666545	0.343089	0.94719	ENST00000359929	LPHN2	latrophilin 2	1p31.1	ENST00000359929	ENSEMBL	cdna:known chromosome:GRCh37:1:82165455:82458107:1 gene:ENSG00000117114 gene_biotype:protein_coding transcript_biotype:protein_coding	FALSE	Hs.24212 // Hs.649282	GO:0007186 // GO:0007218	G-protein coupled receptor signaling pathway // neuropeptide signaling pathway	GO:0005886 // GO:0016021	plasma membrane // integral to membrane	GO:0004930 // GO:0016524 // GO:0030246	G-protein coupled receptor activity // latrotoxin receptor activity // carbohydrate binding	---	---	16666545
16666587	0.998061	0.998758	---	---	---	---	ENST00000439024	ENSEMBL	havana:sense_intronic chromosome:GRCh37:1:81970784:81971981:1 gene:ENSG00000227960 gene_biotype:sense_intronic transcript_biotype:sense_intronic	FALSE	---	---	---	---	---	---	---	---	---	16666587
16666590	0.639638	1.02811	---	---	---	---	TCONS_00000242-XLOC_000269	Rinn lincRNA	linc-PRKACB-4 chr1:+:83368865-83632498	FALSE	---	---	---	---	---	---	---	---	---	16666590
16666603	0.0590097	0.882785	---	---	---	---	TCONS_l2_00000359-XLOC_l2_000279	Broad TUCP	linc-PRKACB-2 chr1:+:83911671-83928345	FALSE	---	---	---	---	---	---	---	---	---	16666603
16666606	0.551874	0.968243	---	---	---	---	TCONS_00001008-XLOC_000271	Rinn lincRNA	linc-PRKACB-2 chr1:+:83982444-84039951	FALSE	---	---	---	---	---	---	---	---	---	16666606
16666610	0.521004	0.969943	---	---	---	---	ENST00000439186	ENSEMBL	havana:lincRNA chromosome:GRCh37:1:84255963:84267148:1 gene:ENSG00000237076 gene_biotype:lincRNA transcript_biotype:lincRNA	FALSE	---	---	---	---	---	---	---	---	---	16666610
16666614	0.079115	1.14306	---	---	---	---	ENST00000411299	ENSEMBL	ncrna:miRNA chromosome:GRCh37:1:84259560:84259653:1 gene:ENSG00000223231 gene_biotype:miRNA transcript_biotype:miRNA	FALSE	---	---	---	---	---	---	---	---	---	16666614
16666616	0.0323397	1.28944	NM_182948	PRKACB	protein kinase, cAMP-dependent, catalytic, beta	1p31.1	NM_182948	RefSeq	Homo sapiens protein kinase, cAMP-dependent, catalytic, beta (PRKACB), transcript variant 1, mRNA.	FALSE	Hs.487325	GO:0005975 // GO:0006006 // GO:0006094 // GO:0006112 // GO:0006468 // GO:0006629 // GO:0006833 // GO:0007165 // GO:0007173 // GO:0007188 // GO:0007202 // GO:0007243 // GO:0007268 // GO:0007596 // GO:0008543 // GO:0019433 // GO:0034199 // GO:0044281 // GO:0048011 // GO:0050796 // GO:0055085 // GO:0071377	carbohydrate metabolic process // glucose metabolic process // gluconeogenesis // energy reserve metabolic process // protein phosphorylation // lipid metabolic process // water transport // signal transduction // epidermal growth factor receptor signaling pathway // adenylate cyclase-modulating G-protein coupled receptor signaling pathway // activation of phospholipase C activity // intracellula…	GO:0005654 // GO:0005813 // GO:0005829 // GO:0005886 // GO:0005952	nucleoplasm // centrosome // cytosol // plasma membrane // cAMP-dependent protein kinase complex	GO:0000287 // GO:0004691 // GO:0005515 // GO:0005524 // GO:0031625	magnesium ion binding // cAMP-dependent protein kinase activity // protein binding // ATP binding // ubiquitin protein ligase binding	GenMAPP // GenMAPP // GenMAPP	G_Protein_Signaling // Calcium_regulation_in_cardiac_cells // Smooth_muscle_contraction	16666616
16666638	0.874634	1.0004	---	---	---	---	ENST00000363089	ENSEMBL	ncrna:snoRNA chromosome:GRCh37:1:84743004:84743140:1 gene:ENSG00000199959 gene_biotype:snoRNA transcript_biotype:snoRNA	FALSE	---	---	---	---	---	---	---	---	---	16666638
16666640	0.16088	0.935635	NM_001134663	SAMD13	sterile alpha motif domain containing 13	1p31.1	NM_001134663	RefSeq	Homo sapiens sterile alpha motif domain containing 13 (SAMD13), transcript variant 2, mRNA.	FALSE	Hs.591445	---	---	---	---	---	---	---	---	16666640
16666657	0.654085	1.01429	NM_021233	DNASE2B	deoxyribonuclease II beta	1p22.3	NM_021233	RefSeq	Homo sapiens deoxyribonuclease II beta (DNASE2B), transcript variant 1, mRNA.	FALSE	Hs.129142	GO:0006259	DNA metabolic process	GO:0005576 // GO:0005764	extracellular region // lysosome	GO:0004531	deoxyribonuclease II activity	---	---	16666657
16666668	0.00337406	1.20373	NM_025065	RPF1	ribosome production factor 1 homolog (S. cerevisiae)	1p22.3	NM_025065	RefSeq	Homo sapiens ribosome production factor 1 homolog (S. cerevisiae) (RPF1), mRNA.	FALSE	Hs.481202	GO:0006364	rRNA processing	GO:0005730	nucleolus	GO:0003723 // GO:0019843	RNA binding // rRNA binding	---	---	16666668
16666681	0.492135	1.03951	AF306347	SPATA1	spermatogenesis associated 1	1p22.3	AF306347	GenBank	Homo sapiens sperm-specific protein SP-2 mRNA, complete cds.	FALSE	Hs.584956	---	---	---	---	---	---	---	---	16666681
16666692	0.0351485	0.909485	---	---	---	---	TCONS_00001009-XLOC_000274	Rinn lincRNA	linc-WDR63 chr1:+:85463021-85463597	FALSE	---	---	---	---	---	---	---	---	---	16666692
16666694	0.645176	0.984233	NM_145172	WDR63	WD repeat domain 63	1p22.3	NM_145172	RefSeq	Homo sapiens WD repeat domain 63 (WDR63), mRNA.	FALSE	Hs.97933	---	---	---	---	---	---	---	---	16666694
16666723	0.76287	0.985512	NR_039619	MIR4423	microRNA 4423	---	NR_039619	RefSeq	Homo sapiens microRNA 4423 (MIR4423), microRNA.	FALSE	---	---	---	---	---	---	---	---	---	16666723
16666725	0.626583	1.02376	---	---	---	---	TCONS_00001011-XLOC_000276	Rinn lincRNA	linc-CYR61-1 chr1:+:85691287-85710928	FALSE	---	---	---	---	---	---	---	---	---	16666725
16666728	0.397186	0.935739	---	---	---	---	ENST00000411322	ENSEMBL	ncrna:misc_RNA chromosome:GRCh37:1:85729979:85730085:1 gene:ENSG00000223254 gene_biotype:misc_RNA transcript_biotype:misc_RNA	FALSE	---	---	---	---	---	---	---	---	---	16666728
16666730	0.12452	1.10113	NR_045484	LOC646626	uncharacterized LOC646626	1p22.3	NR_045484	RefSeq	Homo sapiens uncharacterized LOC646626 (LOC646626), non-coding RNA.	FALSE	---	---	---	---	---	---	---	---	---	16666730
16666738	0.109197	0.94172	NM_001554	CYR61	cysteine-rich, angiogenic inducer, 61	1p22.3	NM_001554	RefSeq	Homo sapiens cysteine-rich, angiogenic inducer, 61 (CYR61), mRNA.	FALSE	Hs.8867	GO:0001558 // GO:0001649 // GO:0001934 // GO:0002041 // GO:0003181 // GO:0003278 // GO:0003281 // GO:0006935 // GO:0008283 // GO:0009653 // GO:0010518 // GO:0010811 // GO:0030198 // GO:0030335 // GO:0030513 // GO:0033690 // GO:0043066 // GO:0043280 // GO:0044319 // GO:0045669 // GO:0045860 // GO:0045944 // GO:0060413 // GO:0060591 // GO:0060710 // GO:0060716 // GO:0061036 // GO:0070372 // GO:0072…	regulation of cell growth // osteoblast differentiation // positive regulation of protein phosphorylation // intussusceptive angiogenesis // atrioventricular valve morphogenesis // apoptotic process involved in heart morphogenesis // ventricular septum development // chemotaxis // cell proliferation // anatomical structure morphogenesis // positive regulation of phospholipase activity // positive…	GO:0005576	extracellular region	GO:0005178 // GO:0005520 // GO:0008201 // GO:0050840	integrin binding // insulin-like growth factor binding // heparin binding // extracellular matrix binding	GenMAPP	Hypertrophy_model	16666738
16666747	0.192997	1.1283	---	---	---	---	ENST00000363064	ENSEMBL	ncrna:snoRNA chromosome:GRCh37:1:86057963:86058039:1 gene:ENSG00000199934 gene_biotype:snoRNA transcript_biotype:snoRNA	FALSE	---	---	---	---	---	---	---	---	---	16666747
16666749	0.510915	0.969379	---	---	---	---	TCONS_00000244-XLOC_000277	Rinn lincRNA	linc-CLCA2-3 chr1:+:86064813-86066417	FALSE	---	---	---	---	---	---	---	---	---	16666749
16666752	0.168068	0.937969	---	---	---	---	TCONS_00001012-XLOC_000278	Rinn lincRNA	linc-CLCA2-2 chr1:+:86093301-86094050	FALSE	---	---	---	---	---	---	---	---	---	16666752
16666755	0.061817	0.913356	NM_006536	CLCA2	chloride channel accessory 2	1p22.3	NM_006536	RefSeq	Homo sapiens chloride channel accessory 2 (CLCA2), mRNA.	FALSE	Hs.241551	GO:0006810 // GO:0006821 // GO:0007155	transport // chloride transport // cell adhesion	GO:0005576 // GO:0005887 // GO:0009925 // GO:0030054	extracellular region // integral to plasma membrane // basal plasma membrane // cell junction	GO:0005254 // GO:0015276	chloride channel activity // ligand-gated ion channel activity	---	---	16666755
16666775	0.95225	1.00023	ENST00000234701	CLCA1	chloride channel accessory 1	1p22.3	ENST00000234701	ENSEMBL	cdna:known chromosome:GRCh37:1:86934051:86965942:1 gene:ENSG00000016490 gene_biotype:protein_coding transcript_biotype:protein_coding	FALSE	Hs.194659	GO:0006810 // GO:0006816 // GO:0006821 // GO:0071456	transport // calcium ion transport // chloride transport // cellular response to hypoxia	GO:0005615 // GO:0005887 // GO:0042589	extracellular space // integral to plasma membrane // zymogen granule membrane	GO:0005254	chloride channel activity	---	---	16666775
16666799	0.607537	0.98044	NM_012128	CLCA4	chloride channel accessory 4	1p31-p22	NM_012128	RefSeq	Homo sapiens chloride channel accessory 4 (CLCA4), transcript variant 1, mRNA.	FALSE	Hs.567422	GO:0006810 // GO:0006821	transport // chloride transport	GO:0005576 // GO:0005887 // GO:0016324	extracellular region // integral to plasma membrane // apical plasma membrane	GO:0005254	chloride channel activity	---	---	16666799
16666819	0.419718	0.949224	NR_024604	CLCA3P	chloride channel accessory 3, pseudogene	1p31-p22	NR_024604	RefSeq	Homo sapiens chloride channel accessory 3, pseudogene (CLCA3P), non-coding RNA.	FALSE	---	GO:0006810	transport	GO:0005615 // GO:0034707	extracellular space // chloride channel complex	GO:0005215 // GO:0005244 // GO:0005254 // GO:0005262	transporter activity // voltage-gated ion channel activity // chloride channel activity // calcium channel activity	---	---	16666819
16666835	0.248198	1.08085	NM_001206651	SH3GLB1	SH3-domain GRB2-like endophilin B1	1p22	NM_001206651	RefSeq	Homo sapiens SH3-domain GRB2-like endophilin B1 (SH3GLB1), transcript variant 2, mRNA.	FALSE	Hs.136309	GO:0006915 // GO:0006916 // GO:0007165 // GO:0032461 // GO:0046847 // GO:0051259	apoptotic process // anti-apoptosis // signal transduction // positive regulation of protein oligomerization // filopodium assembly // protein oligomerization	GO:0000139 // GO:0005737 // GO:0005741	Golgi membrane // cytoplasm // mitochondrial outer membrane	GO:0005515 // GO:0008093 // GO:0008289 // GO:0017124 // GO:0042802 // GO:0042803	protein binding // cytoskeletal adaptor activity // lipid binding // SH3 domain binding // identical protein binding // protein homodimerization activity	---	---	16666835
16666851	0.007541	1.12391	NM_012262	HS2ST1	heparan sulfate 2-O-sulfotransferase 1	1p22.3	NM_012262	RefSeq	Homo sapiens heparan sulfate 2-O-sulfotransferase 1 (HS2ST1), transcript variant 1, mRNA.	FALSE	Hs.48823	GO:0015014 // GO:0030202 // GO:0060676	heparan sulfate proteoglycan biosynthetic process, polysaccharide chain biosynthetic process // heparin metabolic process // ureteric bud formation	GO:0000139 // GO:0016021	Golgi membrane // integral to membrane	GO:0004394	heparan sulfate 2-O-sulfotransferase activity	---	---	16666851
16666862	0.10229	1.15381	ENST00000370548 // ENST00000370548	LOC339524 // HS2ST1	uncharacterized LOC339524 // heparan sulfate 2-O-sulfotransferase 1	1p22.3 // 1p22.3	ENST00000370548	ENSEMBL	cdna:known chromosome:GRCh37:1:87458692:87634887:1 gene:ENSG00000153936 gene_biotype:protein_coding transcript_biotype:protein_coding	FALSE	Hs.48823 // Hs.306423	GO:0015014 // GO:0030202 // GO:0060676	heparan sulfate proteoglycan biosynthetic process, polysaccharide chain biosynthetic process // heparin metabolic process // ureteric bud formation	GO:0000139 // GO:0016021	Golgi membrane // integral to membrane	GO:0004394	heparan sulfate 2-O-sulfotransferase activity	---	---	16666862
16666865	0.0909197	1.09212	NR_026985	LOC339524	uncharacterized LOC339524	1p22.3	NR_026985	RefSeq	Homo sapiens uncharacterized LOC339524 (LOC339524), transcript variant 1, non-coding RNA.	FALSE	Hs.306423	---	---	GO:0016021	integral to membrane	---	---	---	---	16666865
16666879	0.943975	0.993672	---	---	---	---	ENST00000408295	ENSEMBL	ncrna:miRNA chromosome:GRCh37:1:87616981:87617128:1 gene:ENSG00000221222 gene_biotype:miRNA transcript_biotype:miRNA	FALSE	---	---	---	---	---	---	---	---	---	16666879
16666881	0.702593	1.02221	NM_006769	LMO4	LIM domain only 4	1p22.3	NM_006769	RefSeq	Homo sapiens LIM domain only 4 (LMO4), mRNA.	FALSE	Hs.436792	GO:0001843 // GO:0003281 // GO:0006355 // GO:0006366 // GO:0021514 // GO:0021522 // GO:0021527 // GO:0031333 // GO:0042659 // GO:0045944 // GO:0048538 // GO:0050865	neural tube closure // ventricular septum development // regulation of transcription, DNA-dependent // transcription from RNA polymerase II promoter // ventral spinal cord interneuron differentiation // spinal cord motor neuron differentiation // spinal cord association neuron differentiation // negative regulation of protein complex assembly // regulation of cell fate specification // positive r…	GO:0005667	transcription factor complex	GO:0001158 // GO:0003700 // GO:0008134 // GO:0008270	enhancer sequence-specific DNA binding // sequence-specific DNA binding transcription factor activity // transcription factor binding // zinc ion binding	---	---	16666881
16666890	0.639367	1.04083	---	---	---	---	TCONS_00001014-XLOC_000280	Rinn lincRNA	linc-PKN2-2 chr1:+:88425114-88427536	FALSE	---	---	---	---	---	---	---	---	---	16666890
16666892	0.898372	1.00643	---	---	---	---	TCONS_00001015-XLOC_000281	Rinn lincRNA	linc-PKN2-1 chr1:+:88928657-88931553	FALSE	---	---	---	---	---	---	---	---	---	16666892
16666896	0.112179	1.07224	NM_006256	PKN2	protein kinase N2	1p22.2	NM_006256	RefSeq	Homo sapiens protein kinase N2 (PKN2), mRNA.	FALSE	Hs.440833	GO:0006351 // GO:0006355 // GO:0006468 // GO:0006915 // GO:0007049 // GO:0007155 // GO:0007165 // GO:0010631 // GO:0043297 // GO:0045931 // GO:0051301 // GO:0071777 // GO:2000145	transcription, DNA-dependent // regulation of transcription, DNA-dependent // protein phosphorylation // apoptotic process // cell cycle // cell adhesion // signal transduction // epithelial cell migration // apical junction assembly // positive regulation of mitotic cell cycle // cell division // positive regulation of cell cycle cytokinesis // regulation of cell motility	GO:0005634 // GO:0005737 // GO:0005856 // GO:0030027 // GO:0030496 // GO:0032154 // GO:0043296	nucleus // cytoplasm // cytoskeleton // lamellipodium // midbody // cleavage furrow // apical junction complex	GO:0004672 // GO:0004674 // GO:0004697 // GO:0005515 // GO:0005524 // GO:0042826	protein kinase activity // protein serine/threonine kinase activity // protein kinase C activity // protein binding // ATP binding // histone deacetylase binding	---	---	16666896
16666929	0.924966	0.990453	---	---	---	---	AK023600	GenBank	Homo sapiens cDNA FLJ13538 fis, clone PLACE1006617.	FALSE	---	---	---	---	---	---	---	---	---	16666929
16666931	0.5221	1.04384	---	---	---	---	TCONS_00001017-XLOC_000282	Rinn lincRNA	linc-GBP6-5 chr1:+:89500493-89501303	FALSE	---	---	---	---	---	---	---	---	---	16666931
16666940	0.0487227	1.31837	---	---	---	---	ENST00000437128	ENSEMBL	cdna:known chromosome:GRCh37:1:89726265:89735437:1 gene:ENSG00000237568 gene_biotype:antisense transcript_biotype:antisense	FALSE	---	---	---	---	---	---	---	---	---	16666940
16666943	0.494315	1.10643	NM_198460	GBP6	guanylate binding protein family, member 6	1p22.2	NM_198460	RefSeq	Homo sapiens guanylate binding protein family, member 6 (GBP6), mRNA.	FALSE	Hs.254338	---	---	---	---	GO:0003924 // GO:0005525	GTPase activity // GTP binding	---	---	16666943
16666959	0.770318	1.00922	NR_003133	GBP1P1	guanylate binding protein 1, interferon-inducible pseudogene 1	1p22.2	NR_003133	RefSeq	Homo sapiens guanylate binding protein 1, interferon-inducible pseudogene 1 (GBP1P1), non-coding RNA.	FALSE	---	---	---	---	---	---	---	---	---	16666959
16666965	0.383661	1.08026	NM_001134476	LRRC8B	leucine rich repeat containing 8 family, member B	1p22.2	NM_001134476	RefSeq	Homo sapiens leucine rich repeat containing 8 family, member B (LRRC8B), transcript variant 2, mRNA.	FALSE	Hs.482017 // Hs.632420	---	---	GO:0016021	integral to membrane	---	---	---	---	16666965
16666977	0.161042	1.17642	---	---	---	---	ENST00000429074	ENSEMBL	cdna:known chromosome:GRCh37:1:90095284:90141945:1 gene:ENSG00000230735 gene_biotype:processed_transcript transcript_biotype:processed_transcript	FALSE	---	---	---	---	---	---	---	---	---	16666977
16666982	0.388093	1.03822	NM_032270	LRRC8C	leucine rich repeat containing 8 family, member C	1p22.2	NM_032270	RefSeq	Homo sapiens leucine rich repeat containing 8 family, member C (LRRC8C), mRNA.	FALSE	Hs.412836	---	---	GO:0005789 // GO:0016021	endoplasmic reticulum membrane // integral to membrane	---	---	---	---	16666982
16666995	0.12889	0.869633	---	---	---	---	TCONS_00001024-XLOC_000291	Rinn lincRNA	linc-LRRC8D-2 chr1:+:90251626-90253148	FALSE	---	---	---	---	---	---	---	---	---	16666995
16666997	0.136585	0.888554	---	---	---	---	TCONS_00000245-XLOC_000292	Rinn lincRNA	linc-LRRC8D-1 chr1:+:90254472-90256051	FALSE	---	---	---	---	---	---	---	---	---	16666997
16667000	0.853663	0.985939	NM_001134479	LRRC8D	leucine rich repeat containing 8 family, member D	1p22.2	NM_001134479	RefSeq	Homo sapiens leucine rich repeat containing 8 family, member D (LRRC8D), transcript variant 1, mRNA.	FALSE	Hs.482087	---	---	GO:0016021	integral to membrane	---	---	---	---	16667000
16667011	0.0398782	1.19922	NM_182976	ZNF326	zinc finger protein 326	1p22.2	NM_182976	RefSeq	Homo sapiens zinc finger protein 326 (ZNF326), transcript variant 1, mRNA.	FALSE	Hs.306221	GO:0006351 // GO:0006397 // GO:0008380 // GO:0032784 // GO:0045893	transcription, DNA-dependent // mRNA processing // RNA splicing // regulation of transcription elongation, DNA-dependent // positive regulation of transcription, DNA-dependent	GO:0005626 // GO:0016363 // GO:0030530	insoluble fraction // nuclear matrix // heterogeneous nuclear ribonucleoprotein complex	GO:0000993 // GO:0003677 // GO:0005515 // GO:0008270	RNA polymerase II core binding // DNA binding // protein binding // zinc ion binding	---	---	16667011
16667028	0.58199	0.980453	---	---	---	---	ENST00000362796	ENSEMBL	ncrna:snoRNA chromosome:GRCh37:1:91123307:91123520:1 gene:ENSG00000199666 gene_biotype:snoRNA transcript_biotype:snoRNA	FALSE	---	---	---	---	---	---	---	---	---	16667028
16667030	0.836836	0.996788	---	---	---	---	TCONS_00001026-XLOC_000293	Rinn lincRNA	linc-CDC7 chr1:+:91317297-91320704	FALSE	---	---	---	---	---	---	---	---	---	16667030
16667035	0.24004	0.905543	---	---	---	---	ENST00000384090	ENSEMBL	ncrna:misc_RNA chromosome:GRCh37:1:91727182:91727281:1 gene:ENSG00000206817 gene_biotype:misc_RNA transcript_biotype:misc_RNA	FALSE	---	---	---	---	---	---	---	---	---	16667035
16667037	0.278271	1.07732	NM_003503	CDC7	cell division cycle 7 homolog (S. cerevisiae)	1p22	NM_003503	RefSeq	Homo sapiens cell division cycle 7 homolog (S. cerevisiae) (CDC7), transcript variant 1, mRNA.	FALSE	Hs.533573	GO:0000075 // GO:0000082 // GO:0000216 // GO:0000278 // GO:0006260 // GO:0008284 // GO:0016310 // GO:0033261 // GO:0051301	cell cycle checkpoint // G1/S transition of mitotic cell cycle // M/G1 transition of mitotic cell cycle // mitotic cell cycle // DNA replication // positive regulation of cell proliferation // phosphorylation // regulation of S phase // cell division	GO:0005634 // GO:0005654 // GO:0005737	nucleus // nucleoplasm // cytoplasm	GO:0004674 // GO:0005524 // GO:0016301 // GO:0046872	protein serine/threonine kinase activity // ATP binding // kinase activity // metal ion binding	---	---	16667037
16667056	0.245482	0.923174	NR_003130	HSP90B3P	heat shock protein 90kDa beta (Grp94), member 3, pseudogene	1p22.1	NR_003130	RefSeq	Homo sapiens heat shock protein 90kDa beta (Grp94), member 3, pseudogene (HSP90B3P), non-coding RNA.	FALSE	Hs.591435	---	---	---	---	---	---	---	---	16667056
16667060	0.924828	1.01199	ENST00000362005	BRDT	bromodomain, testis-specific	1p22.1	ENST00000362005	ENSEMBL	cdna:known chromosome:GRCh37:1:92414928:92479978:1 gene:ENSG00000137948 gene_biotype:protein_coding transcript_biotype:protein_coding	FALSE	Hs.482520	GO:0006338 // GO:0006351 // GO:0006355	chromatin remodeling // transcription, DNA-dependent // regulation of transcription, DNA-dependent	GO:0005634	nucleus	GO:0003713 // GO:0004674 // GO:0042393	transcription coactivator activity // protein serine/threonine kinase activity // histone binding	---	---	16667060
16667094	0.149609	1.09426	NM_173567	EPHX4	epoxide hydrolase 4	1p22.1	NM_173567	RefSeq	Homo sapiens epoxide hydrolase 4 (EPHX4), mRNA.	FALSE	Hs.201555	---	---	GO:0016021	integral to membrane	GO:0016787	hydrolase activity	---	---	16667094
16667105	0.918338	1.00833	NM_183242	BTBD8	BTB (POZ) domain containing 8	1p22.1	NM_183242	RefSeq	Homo sapiens BTB (POZ) domain containing 8 (BTBD8), mRNA.	FALSE	Hs.676102	---	---	GO:0005634 // GO:0005730	nucleus // nucleolus	---	---	---	---	16667105
16667119	0.348022	1.06512	ENST00000409154	KIAA1107	KIAA1107	1p22.1	ENST00000409154	ENSEMBL	cdna:known chromosome:GRCh37:1:92632542:92650279:1 gene:ENSG00000069712 gene_biotype:protein_coding transcript_biotype:protein_coding	FALSE	Hs.21554	---	---	---	---	---	---	---	---	16667119
16667130	0.920133	0.993281	ENST00000370375	C1orf146	chromosome 1 open reading frame 146	1p22.1	ENST00000370375	ENSEMBL	cdna:known chromosome:GRCh37:1:92683497:92711370:1 gene:ENSG00000203910 gene_biotype:protein_coding transcript_biotype:protein_coding	FALSE	Hs.558823	---	---	---	---	---	---	---	---	16667130
16667140	0.00254122	1.20542	NM_024813	RPAP2	RNA polymerase II associated protein 2	1p22.1	NM_024813	RefSeq	Homo sapiens RNA polymerase II associated protein 2 (RPAP2), mRNA.	FALSE	Hs.444421	GO:0009301 // GO:0070940	snRNA transcription // dephosphorylation of RNA polymerase II C-terminal domain	GO:0005634 // GO:0005737 // GO:0016591	nucleus // cytoplasm // DNA-directed RNA polymerase II, holoenzyme	GO:0008420 // GO:0046872	CTD phosphatase activity // metal ion binding	---	---	16667140
16667155	0.0186623	1.18986	NM_000969	RPL5	ribosomal protein L5	1p22.1	NM_000969	RefSeq	Homo sapiens ribosomal protein L5 (RPL5), mRNA.	FALSE	Hs.532359	GO:0000184 // GO:0006364 // GO:0006412 // GO:0006412 // GO:0006412 // GO:0006413 // GO:0006414 // GO:0006415 // GO:0006614 // GO:0010467 // GO:0016032 // GO:0016070 // GO:0016071 // GO:0019058 // GO:0019083 // GO:0042273 // GO:0044267	nuclear-transcribed mRNA catabolic process, nonsense-mediated decay // rRNA processing // translation // translation // translation // translational initiation // translational elongation // translational termination // SRP-dependent cotranslational protein targeting to membrane // gene expression // viral reproduction // RNA metabolic process // mRNA metabolic process // viral infectious cycle /…	GO:0005634 // GO:0005730 // GO:0005829 // GO:0005840 // GO:0022625 // GO:0030529	nucleus // nucleolus // cytosol // ribosome // cytosolic large ribosomal subunit // ribonucleoprotein complex	GO:0003723 // GO:0003735 // GO:0003735 // GO:0005515 // GO:0008097	RNA binding // structural constituent of ribosome // structural constituent of ribosome // protein binding // 5S rRNA binding	GenMAPP	Ribosomal_Proteins	16667155
16667173	0.434225	1.05383	---	---	---	---	ENST00000515986	ENSEMBL	ncrna:snoRNA chromosome:GRCh37:1:93303575:93303627:1 gene:ENSG00000251795 gene_biotype:snoRNA transcript_biotype:snoRNA	FALSE	---	---	---	---	---	---	---	---	---	16667173
16667175	0.710998	1.06099	NR_002444	SNORA66	small nucleolar RNA, H/ACA box 66	1p22.1	NR_002444	RefSeq	Homo sapiens small nucleolar RNA, H/ACA box 66 (SNORA66), small nucleolar RNA.	FALSE	Hs.732949	---	---	---	---	---	---	---	---	16667175
16667177	0.515211	1.03546	---	---	---	---	ENST00000384295	ENSEMBL	ncrna:snoRNA chromosome:GRCh37:1:93311616:93311739:1 gene:ENSG00000207022 gene_biotype:snoRNA transcript_biotype:snoRNA	FALSE	---	---	---	---	---	---	---	---	---	16667177
16667179	0.23682	0.933243	---	---	---	---	ENST00000516943	ENSEMBL	ncrna:snRNA chromosome:GRCh37:1:93475814:93475908:1 gene:ENSG00000252752 gene_biotype:snRNA transcript_biotype:snRNA	FALSE	---	---	---	---	---	---	---	---	---	16667179
16667181	0.863835	0.973612	---	---	---	---	ENST00000410732	ENSEMBL	ncrna:misc_RNA chromosome:GRCh37:1:93491809:93492099:1 gene:ENSG00000222664 gene_biotype:misc_RNA transcript_biotype:misc_RNA	FALSE	---	---	---	---	---	---	---	---	---	16667181
16667183	0.0757475	1.1992	ENST00000370298	MTF2	metal response element binding transcription factor 2	1p22.1	ENST00000370298	ENSEMBL	cdna:known chromosome:GRCh37:1:93544795:93604638:1 gene:ENSG00000143033 gene_biotype:protein_coding transcript_biotype:protein_coding	FALSE	Hs.731818	---	---	GO:0005634 // GO:0005737	nucleus // cytoplasm	GO:0003677 // GO:0008270	DNA binding // zinc ion binding	---	---	16667183
16667206	0.00612252	1.30065	ENST00000401026	CCDC18	coiled-coil domain containing 18	1p22.1	ENST00000401026	ENSEMBL	cdna:known chromosome:GRCh37:1:93645920:93744164:1 gene:ENSG00000122483 gene_biotype:protein_coding transcript_biotype:protein_coding	FALSE	Hs.310637	---	---	---	---	---	---	---	---	16667206
16667242	0.462111	1.06043	---	---	---	---	TCONS_00001027-XLOC_000294	Rinn lincRNA	linc-DR1 chr1:+:93795118-93805355	FALSE	---	---	---	---	---	---	---	---	---	16667242
16667247	0.194383	1.15383	ENST00000370272	DR1	down-regulator of transcription 1, TBP-binding (negative cofactor 2)	1p22.1	ENST00000370272	ENSEMBL	cdna:known chromosome:GRCh37:1:93811445:93828149:1 gene:ENSG00000117505 gene_biotype:protein_coding transcript_biotype:protein_coding	FALSE	Hs.348418	GO:0000122 // GO:0006351 // GO:0043966	negative regulation of transcription from RNA polymerase II promoter // transcription, DNA-dependent // histone H3 acetylation	GO:0005671	Ada2/Gcn5/Ada3 transcription activator complex	GO:0003677 // GO:0003714 // GO:0005515 // GO:0008134 // GO:0017025 // GO:0043565	DNA binding // transcription corepressor activity // protein binding // transcription factor binding // TBP-class protein binding // sequence-specific DNA binding	---	---	16667247
16667256	0.491911	0.890198	---	---	---	---	ENST00000384649	ENSEMBL	ncrna:misc_RNA chromosome:GRCh37:1:93851268:93851374:1 gene:ENSG00000207379 gene_biotype:misc_RNA transcript_biotype:misc_RNA	FALSE	---	---	---	---	---	---	---	---	---	16667256
16667258	0.00720325	1.27147	NM_001024948	FNBP1L	formin binding protein 1-like	1p22.1	NM_001024948	RefSeq	Homo sapiens formin binding protein 1-like (FNBP1L), transcript variant 1, mRNA.	FALSE	Hs.740402	GO:0006900 // GO:0006914 // GO:0010324 // GO:0016050 // GO:0030050 // GO:0051491 // GO:0072583 // GO:0097320	membrane budding // autophagy // membrane invagination // vesicle organization // vesicle transport along actin filament // positive regulation of filopodium assembly // clathrin-mediated endocytosis // membrane tubulation	GO:0005856 // GO:0005886 // GO:0005938 // GO:0016023	cytoskeleton // plasma membrane // cell cortex // cytoplasmic membrane-bounded vesicle	GO:0005515 // GO:0008289	protein binding // lipid binding	---	---	16667258
16667277	0.765257	0.982622	NR_034091	LOC100129046	uncharacterized LOC100129046	1p22.1	NR_034091	RefSeq	Homo sapiens uncharacterized LOC100129046 (LOC100129046), non-coding RNA.	FALSE	Hs.729244	---	---	---	---	---	---	---	---	16667277
16667286	0.906444	0.985152	NR_030621	MIR760	microRNA 760	1p22.1	NR_030621	RefSeq	Homo sapiens microRNA 760 (MIR760), microRNA.	FALSE	---	---	---	---	---	---	---	---	---	16667286
16667288	0.733556	0.980312	---	---	---	---	TCONS_00000247-XLOC_000299	Rinn lincRNA	linc-ABCD3-3 chr1:+:94610666-94611175	FALSE	---	---	---	---	---	---	---	---	---	16667288
16667291	0.966085	0.984926	---	---	---	---	ENST00000458933	ENSEMBL	ncrna:snoRNA chromosome:GRCh37:1:94616974:94617077:1 gene:ENSG00000238389 gene_biotype:snoRNA transcript_biotype:snoRNA	FALSE	---	---	---	---	---	---	---	---	---	16667291
16667293	0.134347	0.931034	---	---	---	---	TCONS_00001035-XLOC_000301	Rinn lincRNA	linc-ABCD3-1 chr1:+:94794156-94800425	FALSE	---	---	---	---	---	---	---	---	---	16667293
16667303	0.160953	1.0972	NM_002858	ABCD3	ATP-binding cassette, sub-family D (ALD), member 3	1p21.3	NM_002858	RefSeq	Homo sapiens ATP-binding cassette, sub-family D (ALD), member 3 (ABCD3), transcript variant 1, mRNA.	FALSE	Hs.700576	GO:0006200 // GO:0006635 // GO:0007031 // GO:0042493 // GO:0042760 // GO:0055085	ATP catabolic process // fatty acid beta-oxidation // peroxisome organization // response to drug // very long-chain fatty acid catabolic process // transmembrane transport	GO:0005743 // GO:0005777 // GO:0005778 // GO:0005778 // GO:0005829 // GO:0016021 // GO:0043231	mitochondrial inner membrane // peroxisome // peroxisomal membrane // peroxisomal membrane // cytosol // integral to membrane // intracellular membrane-bounded organelle	GO:0005515 // GO:0005524 // GO:0016887 // GO:0042626 // GO:0042803 // GO:0043621	protein binding // ATP binding // ATPase activity // ATPase activity, coupled to transmembrane movement of substances // protein homodimerization activity // protein self-association	---	---	16667303
16667337	0.601085	0.985536	---	---	---	---	TCONS_00001037-XLOC_000302	Rinn lincRNA	linc-SLC44A3-2 chr1:+:95007607-95008571	FALSE	---	---	---	---	---	---	---	---	---	16667337
16667340	0.229121	1.09655	---	---	---	---	TCONS_00001038-XLOC_000303	Rinn lincRNA	linc-SLC44A3-1 chr1:+:95143553-95155440	FALSE	---	---	---	---	---	---	---	---	---	16667340
16667346	0.056511	0.917472	NM_001114106	SLC44A3	solute carrier family 44, member 3	1p21.3	NM_001114106	RefSeq	Homo sapiens solute carrier family 44, member 3 (SLC44A3), transcript variant 1, mRNA.	FALSE	Hs.483423	GO:0055085	transmembrane transport	GO:0005886 // GO:0016021	plasma membrane // integral to membrane	---	---	---	---	16667346
16667368	0.889477	1.00561	NR_033998	LOC729970	hCG2028352-like	1p21.3	NR_033998	RefSeq	Homo sapiens hCG2028352-like (LOC729970), non-coding RNA.	FALSE	---	---	---	---	---	---	---	---	---	16667368
16667379	0.281798	0.943044	---	---	---	---	BC040907	GenBank	Homo sapiens, clone IMAGE:5744167, mRNA.	FALSE	---	---	---	---	---	---	---	---	---	16667379
16667382	0.184599	0.938632	---	---	---	---	TCONS_00001045-XLOC_000306	Rinn lincRNA	linc-TMEM56-1 chr1:+:95546645-95550539	FALSE	---	---	---	---	---	---	---	---	---	16667382
16667385	0.50791	1.05464	NR_037643	RWDD3	RWD domain containing 3	1p21.3	NR_037643	RefSeq	Homo sapiens RWD domain containing 3 (RWDD3), non-coding RNA.	FALSE	Hs.709591	---	---	GO:0005634 // GO:0005737	nucleus // cytoplasm	GO:0005515	protein binding	---	---	16667385
16667413	0.202738	0.911556	---	---	---	---	ENST00000434207	ENSEMBL	cdna:putative chromosome:GRCh37:1:95585703:95604110:1 gene:ENSG00000231992 gene_biotype:processed_transcript transcript_biotype:processed_transcript	FALSE	---	---	---	---	---	---	---	---	---	16667413
16667416	0.745048	1.01561	---	---	---	---	TCONS_00001046-XLOC_000307	Rinn lincRNA	linc-PTBP2-7 chr1:+:95749338-95753228	FALSE	---	---	---	---	---	---	---	---	---	16667416
16667419	0.0461826	0.892481	---	---	---	---	TCONS_00001047-XLOC_000308	Rinn lincRNA	linc-PTBP2-6 chr1:+:95783150-95787167	FALSE	---	---	---	---	---	---	---	---	---	16667419
16667422	0.179481	0.922426	NR_033966	FLJ31662	uncharacterized LOC440594	1p21.3	NR_033966	RefSeq	Homo sapiens uncharacterized LOC440594 (FLJ31662), non-coding RNA.	FALSE	Hs.514123	---	---	---	---	---	---	---	---	16667422
16667427	0.990531	1.00143	---	---	---	---	BC067883	GenBank	Homo sapiens cDNA clone IMAGE:4375818.	FALSE	---	---	---	---	---	---	---	---	---	16667427
16667435	0.122169	1.13443	---	---	---	---	TCONS_00001052-XLOC_000311	Rinn lincRNA	linc-PTBP2-3 chr1:+:96282860-96284231	FALSE	---	---	---	---	---	---	---	---	---	16667435
16667440	0.684429	1.02252	---	---	---	---	TCONS_00000256-XLOC_000312	Rinn lincRNA	linc-PTBP2-2 chr1:+:96455362-96488422	FALSE	---	---	---	---	---	---	---	---	---	16667440
16667450	0.135653	0.922698	---	---	---	---	ENST00000363930	ENSEMBL	ncrna:snRNA chromosome:GRCh37:1:96691457:96691616:1 gene:ENSG00000200800 gene_biotype:snRNA transcript_biotype:snRNA	FALSE	---	---	---	---	---	---	---	---	---	16667450
16667452	0.593138	0.978123	---	---	---	---	TCONS_00001055-XLOC_000313	Rinn lincRNA	linc-PTBP2-1 chr1:+:96979645-96986919	FALSE	---	---	---	---	---	---	---	---	---	16667452
16667456	0.050288	1.10135	NM_021190	PTBP2	polypyrimidine tract binding protein 2	1p21.3	NM_021190	RefSeq	Homo sapiens polypyrimidine tract binding protein 2 (PTBP2), mRNA.	FALSE	Hs.740591	GO:0006376 // GO:0033119	mRNA splice site selection // negative regulation of RNA splicing	GO:0005681	spliceosomal complex	GO:0000166 // GO:0003729	nucleotide binding // mRNA binding	GenMAPP	mRNA_processing_Reactome	16667456
16667479	0.230172	1.1014	---	---	---	---	ENST00000390750	ENSEMBL	ncrna:miRNA chromosome:GRCh37:1:97368255:97368348:1 gene:ENSG00000212039 gene_biotype:miRNA transcript_biotype:miRNA	FALSE	---	---	---	---	---	---	---	---	---	16667479
16667481	0.203315	0.908354	NR_046590	DPYD-AS1	DPYD antisense RNA 1 (non-protein coding)	---	NR_046590	RefSeq	Homo sapiens DPYD antisense RNA 1 (non-protein coding) (DPYD-AS1), non-coding RNA.	FALSE	---	---	---	---	---	---	---	---	---	16667481
16667487	0.544069	1.04785	ENST00000431362	DPYD-AS2	DPYD antisense RNA 2 (non-protein coding)	---	ENST00000431362	ENSEMBL	cdna:putative chromosome:GRCh37:1:98262477:98263424:1 gene:ENSG00000235777 gene_biotype:antisense transcript_biotype:antisense	FALSE	---	---	---	---	---	---	---	---	---	16667487
16667492	0.327272	0.948644	NR_046088	LOC729987	uncharacterized LOC729987	1p21.3	NR_046088	RefSeq	Homo sapiens uncharacterized LOC729987 (LOC729987), non-coding RNA.	FALSE	Hs.683961	---	---	---	---	---	---	---	---	16667492
16667496	0.129799	0.860092	---	---	---	---	ENST00000408850	ENSEMBL	ncrna:miRNA chromosome:GRCh37:1:98838941:98839055:1 gene:ENSG00000221777 gene_biotype:miRNA transcript_biotype:miRNA	FALSE	---	---	---	---	---	---	---	---	---	16667496
16667498	0.239481	0.920841	ENST00000306121	SNX7	sorting nexin 7	1p21.3	ENST00000306121	ENSEMBL	cdna:known chromosome:GRCh37:1:99127279:99226056:1 gene:ENSG00000162627 gene_biotype:protein_coding transcript_biotype:protein_coding	FALSE	Hs.197015	GO:0007154 // GO:0015031	cell communication // protein transport	GO:0030659	cytoplasmic vesicle membrane	GO:0035091	phosphatidylinositol binding	---	---	16667498
16667512	0.169841	0.916371	NR_033940	LOC100129620	uncharacterized LOC100129620	1p21.3	NR_033940	RefSeq	Homo sapiens uncharacterized LOC100129620 (LOC100129620), non-coding RNA.	FALSE	Hs.588631	---	---	---	---	---	---	---	---	16667512
16667516	0.72814	1.02582	ENST00000370185	LPPR4	lipid phosphate phosphatase-related protein type 4	1p21.2	ENST00000370185	ENSEMBL	cdna:known chromosome:GRCh37:1:99729509:99775146:1 gene:ENSG00000117600 gene_biotype:protein_coding transcript_biotype:protein_coding	FALSE	Hs.13245	GO:0007409 // GO:0046839 // GO:0048839	axonogenesis // phospholipid dephosphorylation // inner ear development	GO:0005887 // GO:0009897	integral to plasma membrane // external side of plasma membrane	GO:0008195 // GO:0042577	phosphatidate phosphatase activity // lipid phosphatase activity	---	---	16667516
16667530	0.219334	0.936639	NM_017734	PALMD	palmdelphin	1p22-p21	NM_017734	RefSeq	Homo sapiens palmdelphin (PALMD), mRNA.	FALSE	Hs.483993	GO:0008360	regulation of cell shape	GO:0005737 // GO:0016020 // GO:0043197	cytoplasm // membrane // dendritic spine	---	---	---	---	16667530
16667542	0.310825	0.882072	---	---	---	---	ENST00000365384	ENSEMBL	ncrna:misc_RNA chromosome:GRCh37:1:100257218:100257309:1 gene:ENSG00000202254 gene_biotype:misc_RNA transcript_biotype:misc_RNA	FALSE	---	---	---	---	---	---	---	---	---	16667542
16667544	0.389657	0.912073	---	---	---	---	ENST00000516417	ENSEMBL	ncrna:miRNA chromosome:GRCh37:1:100295021:100295093:1 gene:ENSG00000252226 gene_biotype:miRNA transcript_biotype:miRNA	FALSE	---	---	---	---	---	---	---	---	---	16667544
16667546	0.00206348	1.20238	NM_000028	AGL	amylo-alpha-1, 6-glucosidase, 4-alpha-glucanotransferase	1p21	NM_000028	RefSeq	Homo sapiens amylo-alpha-1, 6-glucosidase, 4-alpha-glucanotransferase (AGL), transcript variant 4, mRNA.	FALSE	Hs.904	GO:0005975 // GO:0005978 // GO:0005980 // GO:0005980 // GO:0006006 // GO:0007584 // GO:0044281 // GO:0051384	carbohydrate metabolic process // glycogen biosynthetic process // glycogen catabolic process // glycogen catabolic process // glucose metabolic process // response to nutrient // small molecule metabolic process // response to glucocorticoid stimulus	GO:0005625 // GO:0005634 // GO:0005730 // GO:0005737 // GO:0005829 // GO:0016234 // GO:0016529 // GO:0043033	soluble fraction // nucleus // nucleolus // cytoplasm // cytosol // inclusion body // sarcoplasmic reticulum // isoamylase complex	GO:0004133 // GO:0004134 // GO:0004135 // GO:0005515 // GO:0030247 // GO:0031593 // GO:0043169	glycogen debranching enzyme activity // 4-alpha-glucanotransferase activity // amylo-alpha-1,6-glucosidase activity // protein binding // polysaccharide binding // polyubiquitin binding // cation binding	GenMAPP	Glycogen_Metabolism	16667546
16667590	0.0098074	1.14228	ENST00000533028	SLC35A3	solute carrier family 35 (UDP-N-acetylglucosamine (UDP-GlcNAc) transporter), member A3	1p21	ENST00000533028	ENSEMBL	cdna:known chromosome:GRCh37:1:100435992:100492535:1 gene:ENSG00000117620 gene_biotype:protein_coding transcript_biotype:nonsense_mediated_decay	FALSE	Hs.448979	GO:0006047 // GO:0015788 // GO:0055085	UDP-N-acetylglucosamine metabolic process // UDP-N-acetylglucosamine transport // transmembrane transport	GO:0000139 // GO:0000139 // GO:0005794 // GO:0016021	Golgi membrane // Golgi membrane // Golgi apparatus // integral to membrane	GO:0005338 // GO:0005351 // GO:0005462	nucleotide-sugar transmembrane transporter activity // sugar:hydrogen symporter activity // UDP-N-acetylglucosamine transmembrane transporter activity	---	---	16667590
16667606	0.76264	0.970617	---	---	---	---	ENST00000390946	ENSEMBL	ncrna:snRNA chromosome:GRCh37:1:100444495:100444601:1 gene:ENSG00000212248 gene_biotype:snRNA transcript_biotype:snRNA	FALSE	---	---	---	---	---	---	---	---	---	16667606
16667608	0.777775	1.00934	ENST00000370152	HIAT1	hippocampus abundant transcript 1	1p21.2	ENST00000370152	ENSEMBL	cdna:known chromosome:GRCh37:1:100503653:100548933:1 gene:ENSG00000156875 gene_biotype:protein_coding transcript_biotype:protein_coding	FALSE	Hs.124156	GO:0055085	transmembrane transport	GO:0005886 // GO:0016021	plasma membrane // integral to membrane	GO:0005215	transporter activity	---	---	16667608
16667625	0.01748	1.22335	NM_019083	TRMT13	tRNA methyltransferase 13 homolog (S. cerevisiae)	1p21.2	NM_019083	RefSeq	Homo sapiens tRNA methyltransferase 13 homolog (S. cerevisiae) (TRMT13), mRNA.	FALSE	Hs.729095	GO:0008033	tRNA processing	---	---	GO:0008168 // GO:0046872	methyltransferase activity // metal ion binding	---	---	16667625
16667644	0.144746	1.05463	NM_001130841	RTCA	RNA 3'-terminal phosphate cyclase	1p21.2	NM_001130841	RefSeq	Homo sapiens RNA 3'-terminal phosphate cyclase (RTCA), transcript variant 1, mRNA.	FALSE	Hs.484222	GO:0006396	RNA processing	GO:0005634 // GO:0005654	nucleus // nucleoplasm	GO:0003723 // GO:0003963 // GO:0005524	RNA binding // RNA-3'-phosphate cyclase activity // ATP binding	---	---	16667644
16667660	0.0413154	1.1771	NR_030279	MIR553	microRNA 553	1p21.2	NR_030279	RefSeq	Homo sapiens microRNA 553 (MIR553), microRNA.	FALSE	---	---	---	---	---	---	---	---	---	16667660
16667662	0.378112	1.03566	NM_003672	CDC14A	CDC14 cell division cycle 14 homolog A (S. cerevisiae)	1p21	NM_003672	RefSeq	Homo sapiens CDC14 cell division cycle 14 homolog A (S. cerevisiae) (CDC14A), transcript variant 1, mRNA.	FALSE	Hs.127411	GO:0007049 // GO:0008283 // GO:0051301	cell cycle // cell proliferation // cell division	GO:0005634 // GO:0005730 // GO:0005737 // GO:0005813 // GO:0005819	nucleus // nucleolus // cytoplasm // centrosome // spindle	GO:0004721 // GO:0004725 // GO:0005515 // GO:0008138	phosphoprotein phosphatase activity // protein tyrosine phosphatase activity // protein binding // protein tyrosine/serine/threonine phosphatase activity	---	---	16667662
16667694	0.067924	0.914723	NM_022049	GPR88	G protein-coupled receptor 88	1p21.3	NM_022049	RefSeq	Homo sapiens G protein-coupled receptor 88 (GPR88), mRNA.	FALSE	Hs.170053	GO:0007186	G-protein coupled receptor signaling pathway	GO:0005575 // GO:0005886 // GO:0016021	cellular_component // plasma membrane // integral to membrane	GO:0004930	G-protein coupled receptor activity	GenMAPP	GPCRDB_Other	16667694
16667699	0.347242	1.05398	---	---	---	---	TCONS_00001058-XLOC_000316	Rinn lincRNA	linc-VCAM1 chr1:+:101121834-101171700	FALSE	---	---	---	---	---	---	---	---	---	16667699
16667702	0.0203929	0.871587	NM_001078	VCAM1	vascular cell adhesion molecule 1	1p32-p31	NM_001078	RefSeq	Homo sapiens vascular cell adhesion molecule 1 (VCAM1), transcript variant 1, mRNA.	FALSE	Hs.109225	GO:0001666 // GO:0002526 // GO:0002544 // GO:0007155 // GO:0007157 // GO:0007159 // GO:0007507 // GO:0007568 // GO:0007584 // GO:0010212 // GO:0019221 // GO:0022614 // GO:0030183 // GO:0042102 // GO:0044419 // GO:0050776 // GO:0050901 // GO:0060333 // GO:0060710 // GO:0071333	response to hypoxia // acute inflammatory response // chronic inflammatory response // cell adhesion // heterophilic cell-cell adhesion // leukocyte cell-cell adhesion // heart development // aging // response to nutrient // response to ionizing radiation // cytokine-mediated signaling pathway // membrane to membrane docking // B cell differentiation // positive regulation of T cell proliferation…	GO:0002102 // GO:0005615 // GO:0005886 // GO:0005902 // GO:0009897 // GO:0009986 // GO:0016021 // GO:0030175 // GO:0042383 // GO:0045177 // GO:0071065	podosome // extracellular space // plasma membrane // microvillus // external side of plasma membrane // cell surface // integral to membrane // filopodium // sarcolemma // apical part of cell // alpha9-beta1 integrin-vascular cell adhesion molecule-1 complex	GO:0005178 // GO:0050839 // GO:0050839	integrin binding // cell adhesion molecule binding // cell adhesion molecule binding	---	---	16667702
16667715	0.734147	1.02205	NM_133496	SLC30A7	solute carrier family 30 (zinc transporter), member 7	1p21.2	NM_133496	RefSeq	Homo sapiens solute carrier family 30 (zinc transporter), member 7 (SLC30A7), transcript variant 1, mRNA.	FALSE	Hs.533903	GO:0006829 // GO:0032119 // GO:0055085	zinc ion transport // sequestering of zinc ion // transmembrane transport	GO:0000139 // GO:0005794 // GO:0016021 // GO:0016023 // GO:0031982 // GO:0044444 // GO:0048471	Golgi membrane // Golgi apparatus // integral to membrane // cytoplasmic membrane-bounded vesicle // vesicle // cytoplasmic part // perinuclear region of cytoplasm	GO:0008324	cation transmembrane transporter activity	---	---	16667715
16667733	0.824697	1.00693	---	---	---	---	ENST00000414686	ENSEMBL	cdna:putative chromosome:GRCh37:1:101461029:101461816:1 gene:ENSG00000235795 gene_biotype:antisense transcript_biotype:antisense	FALSE	---	---	---	---	---	---	---	---	---	16667733
16667736	0.0261326	1.16469	---	---	---	---	BX538249	GenBank	Homo sapiens mRNA; cDNA DKFZp686H13204 (from clone DKFZp686H13204).	FALSE	---	---	---	---	---	---	---	---	---	16667736
16667750	0.545804	0.973226	---	---	---	---	ENST00000516956	ENSEMBL	ncrna:snoRNA chromosome:GRCh37:1:101598709:101598895:1 gene:ENSG00000252765 gene_biotype:snoRNA transcript_biotype:snoRNA	FALSE	---	---	---	---	---	---	---	---	---	16667750
16667752	0.376945	0.939685	---	---	---	---	TCONS_00001079-XLOC_000318	Rinn lincRNA	linc-S1PR1 chr1:+:101616108-101640009	FALSE	---	---	---	---	---	---	---	---	---	16667752
16667760	0.125221	1.09637	NM_001400	S1PR1	sphingosine-1-phosphate receptor 1	1p21	NM_001400	RefSeq	Homo sapiens sphingosine-1-phosphate receptor 1 (S1PR1), mRNA.	FALSE	Hs.154210	GO:0001525 // GO:0007155 // GO:0007186 // GO:0007193 // GO:0007420 // GO:0019226 // GO:0030155 // GO:0030182 // GO:0030335 // GO:0032320 // GO:0045446 // GO:0045944 // GO:0048661 // GO:0050927 // GO:0051482 // GO:0051497	angiogenesis // cell adhesion // G-protein coupled receptor signaling pathway // adenylate cyclase-inhibiting G-protein coupled receptor signaling pathway // brain development // transmission of nerve impulse // regulation of cell adhesion // neuron differentiation // positive regulation of cell migration // positive regulation of Ras GTPase activity // endothelial cell differentiation // positiv…	GO:0005886 // GO:0009897 // GO:0016021	plasma membrane // external side of plasma membrane // integral to membrane	GO:0004930 // GO:0038036 // GO:0046625	G-protein coupled receptor activity // sphingosine-1-phosphate receptor activity // sphingolipid binding	GenMAPP // GenMAPP // GenMAPP	S1P_Signaling // GPCRDB_Other // Small_ligand_GPCRs	16667760
16667770	0.419612	1.02896	---	---	---	---	TCONS_00000262-XLOC_000319	Rinn lincRNA	linc-RNPC3-7 chr1:+:101789392-101842869	FALSE	---	---	---	---	---	---	---	---	---	16667770
16667778	0.193794	0.938575	---	---	---	---	ENST00000415532	ENSEMBL	havana:lincRNA chromosome:GRCh37:1:102189298:102195170:1 gene:ENSG00000226715 gene_biotype:lincRNA transcript_biotype:lincRNA	FALSE	---	---	---	---	---	---	---	---	---	16667778
16667781	0.589861	1.04259	---	---	---	---	ENST00000516908	ENSEMBL	ncrna:snRNA chromosome:GRCh37:1:102325407:102325513:1 gene:ENSG00000252717 gene_biotype:snRNA transcript_biotype:snRNA	FALSE	---	---	---	---	---	---	---	---	---	16667781
16667783	0.974159	1.00089	NR_033424	DNAJA1P5	DnaJ (Hsp40) homolog, subfamily A, member 1 pseudogene 5	1p22	NR_033424	RefSeq	Homo sapiens DnaJ (Hsp40) homolog, subfamily A, member 1 pseudogene 5 (DNAJA1P5), non-coding RNA.	FALSE	Hs.606193	---	---	---	---	---	---	---	---	16667783
16667786	0.798717	0.980441	---	---	---	---	TCONS_00001081-XLOC_000321	Rinn lincRNA	linc-RNPC3-5 chr1:+:102569885-102571564	FALSE	---	---	---	---	---	---	---	---	---	16667786
16667789	0.717005	1.02342	---	---	---	---	TCONS_00001082-XLOC_000322	Rinn lincRNA	linc-RNPC3-4 chr1:+:103142327-103145365	FALSE	---	---	---	---	---	---	---	---	---	16667789
16667793	0.683728	1.01931	---	---	---	---	TCONS_00000265-XLOC_000325	Rinn lincRNA	linc-RNPC3-1 chr1:+:103957500-103968087	FALSE	---	---	---	---	---	---	---	---	---	16667793
16667796	0.683728	1.01931	---	---	---	---	TCONS_00000265-XLOC_000325	Rinn lincRNA	linc-RNPC3-1 chr1:+:103957500-103968087	FALSE	---	---	---	---	---	---	---	---	---	16667796
16667799	0.843305	1.00818	---	---	---	---	ENST00000410137	ENSEMBL	ncrna:misc_RNA chromosome:GRCh37:1:104066184:104066501:1 gene:ENSG00000222069 gene_biotype:misc_RNA transcript_biotype:misc_RNA	FALSE	---	---	---	---	---	---	---	---	---	16667799
16667801	0.388796	1.0285	ENST00000533099	RNPC3	RNA-binding region (RNP1, RRM) containing 3	1p21	ENST00000533099	ENSEMBL	cdna:known chromosome:GRCh37:1:104068321:104097734:1 gene:ENSG00000185946 gene_biotype:protein_coding transcript_biotype:protein_coding	FALSE	Hs.632423	GO:0006397 // GO:0008380	mRNA processing // RNA splicing	GO:0005634 // GO:0005689	nucleus // U12-type spliceosomal complex	GO:0000166 // GO:0003723	nucleotide binding // RNA binding	---	---	16667801
16667830	0.390591	1.05731	NM_020978	AMY2B	amylase, alpha 2B (pancreatic)	1p21	NM_020978	RefSeq	Homo sapiens amylase, alpha 2B (pancreatic) (AMY2B), mRNA.	FALSE	Hs.484588	GO:0005975 // GO:0007586	carbohydrate metabolic process // digestion	GO:0005576	extracellular region	GO:0004556 // GO:0046872	alpha-amylase activity // metal ion binding	---	---	16667830
16667850	0.151558	1.15136	NM_000699	AMY2A	amylase, alpha 2A (pancreatic)	1p21	NM_000699	RefSeq	Homo sapiens amylase, alpha 2A (pancreatic) (AMY2A), mRNA.	FALSE	Hs.654437	GO:0005975 // GO:0016052 // GO:0044245 // GO:0044281	carbohydrate metabolic process // carbohydrate catabolic process // polysaccharide digestion // small molecule metabolic process	GO:0005576 // GO:0005615	extracellular region // extracellular space	GO:0004556 // GO:0005509 // GO:0031404	alpha-amylase activity // calcium ion binding // chloride ion binding	---	---	16667850
16667863	0.141611	1.10565	NM_004038	AMY1A	amylase, alpha 1A (salivary)	1p21	NM_004038	RefSeq	Homo sapiens amylase, alpha 1A (salivary) (AMY1A), transcript variant 1, mRNA.	FALSE	---	---	---	---	---	---	---	---	---	16667863
16667881	0.206919	1.11282	NM_004038	AMY1A	amylase, alpha 1A (salivary)	1p21	NM_004038	RefSeq	Homo sapiens amylase, alpha 1A (salivary) (AMY1A), transcript variant 1, mRNA.	FALSE	---	---	---	---	---	---	---	---	---	16667881
16667895	0.0726158	0.875513	NR_033990	LOC100129138	THAP domain containing, apoptosis associated protein 3 pseudogene	1p21.1	NR_033990	RefSeq	Homo sapiens THAP domain containing, apoptosis associated protein 3 pseudogene (LOC100129138), non-coding RNA.	FALSE	Hs.514487	---	---	---	---	---	---	---	---	16667895
16667898	0.349451	1.06616	---	---	---	---	TCONS_00001083-XLOC_000326	Rinn lincRNA	linc-PRMT6-5 chr1:+:104668178-104672483	FALSE	---	---	---	---	---	---	---	---	---	16667898
16667901	0.0243427	0.895711	---	---	---	---	TCONS_00001084-XLOC_000327	Rinn lincRNA	linc-PRMT6-4 chr1:+:106508401-106581195	FALSE	---	---	---	---	---	---	---	---	---	16667901
16667903	0.112352	0.906008	---	---	---	---	ENST00000437803	ENSEMBL	havana:lincRNA chromosome:GRCh37:1:106615869:106627121:1 gene:ENSG00000237480 gene_biotype:lincRNA transcript_biotype:lincRNA	FALSE	---	---	---	---	---	---	---	---	---	16667903
16667908	0.531041	0.975469	---	---	---	---	TCONS_00001085-XLOC_000329	Rinn lincRNA	linc-PRMT6-2 chr1:+:106993264-107028330	FALSE	---	---	---	---	---	---	---	---	---	16667908
16667914	0.41973	0.951822	---	---	---	---	TCONS_l2_00002120-XLOC_l2_000339	Broad TUCP	linc-PRMT6-1 chr1:+:107360860-107380815	FALSE	---	---	---	---	---	---	---	---	---	16667914
16667918	0.158536	1.08173	NM_018137	PRMT6	protein arginine methyltransferase 6	1p13.3	NM_018137	RefSeq	Homo sapiens protein arginine methyltransferase 6 (PRMT6), mRNA.	FALSE	Hs.26006	GO:0006284 // GO:0006351 // GO:0016571 // GO:0019919 // GO:0034970 // GO:0043985 // GO:0044419 // GO:0045892	base-excision repair // transcription, DNA-dependent // histone methylation // peptidyl-arginine methylation, to asymmetrical-dimethyl arginine // histone H3-R2 methylation // histone H4-R3 methylation // interspecies interaction between organisms // negative regulation of transcription, DNA-dependent	GO:0005634	nucleus	GO:0005515 // GO:0035241 // GO:0035242 // GO:0042054 // GO:0042393 // GO:0044020 // GO:0070611 // GO:0070612	protein binding // protein-arginine omega-N monomethyltransferase activity // protein-arginine omega-N asymmetric methyltransferase activity // histone methyltransferase activity // histone binding // histone methyltransferase activity (H4-R3 specific) // histone methyltransferase activity (H3-R2 specific) // histone methyltransferase activity (H2A-R3 specific)	---	---	16667918
16667925	0.0645044	0.937538	ENST00000370068	NTNG1	netrin G1	1p13.3	ENST00000370068	ENSEMBL	cdna:known chromosome:GRCh37:1:107683442:108025030:1 gene:ENSG00000162631 gene_biotype:protein_coding transcript_biotype:protein_coding	FALSE	Hs.732535	GO:0007409	axonogenesis	GO:0046658	anchored to plasma membrane	GO:0005515	protein binding	---	---	16667925
16667948	0.857546	1.02135	NR_046653	VAV3-AS1	VAV3 antisense RNA 1 (non-protein coding)	---	NR_046653	RefSeq	Homo sapiens VAV3 antisense RNA 1 (non-protein coding) (VAV3-AS1), non-coding RNA.	FALSE	---	---	---	---	---	---	---	---	---	16667948
16667952	0.709006	1.01959	---	---	---	---	TCONS_00001088-XLOC_000332	Rinn lincRNA	linc-NBPF6-2 chr1:+:108593041-108594976	FALSE	---	---	---	---	---	---	---	---	---	16667952
16667955	0.901484	0.947167	---	---	---	---	TCONS_l2_00002122-XLOC_l2_000342	Broad TUCP	linc-NBPF6-2 chr1:+:108614103-108617141	FALSE	---	---	---	---	---	---	---	---	---	16667955
16667960	0.0524232	1.30611	---	---	---	---	TCONS_l2_00002124-XLOC_l2_000343	Broad TUCP	linc-NBPF6-1 chr1:+:108815564-108880475	FALSE	---	---	---	---	---	---	---	---	---	16667960
16667999	0.864426	1.00619	BC051808	LOC400768	uncharacterized LOC400768	1p13.3	BC051808	GenBank	Homo sapiens cDNA clone IMAGE:6167132.	FALSE	Hs.12422	---	---	---	---	---	---	---	---	16667999
16668002	0.195031	1.07928	ENST00000370035	FAM102B	family with sequence similarity 102, member B	1p13.3	ENST00000370035	ENSEMBL	cdna:known chromosome:GRCh37:1:109102711:109181949:1 gene:ENSG00000162636 gene_biotype:protein_coding transcript_biotype:protein_coding	FALSE	Hs.200230	---	---	---	---	---	---	---	---	16668002
16668020	0.013933	1.18538	NR_037185	PRPF38B	PRP38 pre-mRNA processing factor 38 (yeast) domain containing B	1p13.3	NR_037185	RefSeq	Homo sapiens PRP38 pre-mRNA processing factor 38 (yeast) domain containing B (PRPF38B), transcript variant 2, non-coding RNA.	FALSE	Hs.342307	GO:0006397 // GO:0008380	mRNA processing // RNA splicing	GO:0005681	spliceosomal complex	---	---	---	---	16668020
16668033	0.911346	1.01218	ENST00000370017	FNDC7	fibronectin type III domain containing 7	1p13.3	ENST00000370017	ENSEMBL	cdna:known chromosome:GRCh37:1:109255279:109285362:1 gene:ENSG00000143107 gene_biotype:protein_coding transcript_biotype:protein_coding	FALSE	Hs.258253	---	---	GO:0005576	extracellular region	---	---	---	---	16668033
16668047	0.0760704	1.1091	NM_007269	STXBP3	syntaxin binding protein 3	1p13.3	NM_007269	RefSeq	Homo sapiens syntaxin binding protein 3 (STXBP3), mRNA.	FALSE	Hs.530436	GO:0006904 // GO:0007596 // GO:0015031 // GO:0030168 // GO:0043312 // GO:0045955 // GO:0070527	vesicle docking involved in exocytosis // blood coagulation // protein transport // platelet activation // neutrophil degranulation // negative regulation of calcium ion-dependent exocytosis // platelet aggregation	GO:0005634 // GO:0005730 // GO:0005737 // GO:0005829 // GO:0005829 // GO:0005886 // GO:0016323 // GO:0016324 // GO:0031091 // GO:0042581 // GO:0070820	nucleus // nucleolus // cytoplasm // cytosol // cytosol // plasma membrane // basolateral plasma membrane // apical plasma membrane // platelet alpha granule // specific granule // tertiary granule	GO:0005515 // GO:0017075 // GO:0019905	protein binding // syntaxin-1 binding // syntaxin binding	---	---	16668047
16668074	0.868655	0.996975	NR_034168	SRG7	spermatogenesis-related protein 7	1p13.3	NR_034168	RefSeq	Homo sapiens spermatogenesis-related protein 7 (SRG7), transcript variant 1, non-coding RNA.	FALSE	Hs.372658	---	---	---	---	---	---	---	---	16668074
16668079	0.656748	1.02725	ENST00000406462	GPSM2	G-protein signaling modulator 2	1p13.3	ENST00000406462	ENSEMBL	cdna:known chromosome:GRCh37:1:109417972:109473044:1 gene:ENSG00000121957 gene_biotype:protein_coding transcript_biotype:protein_coding	FALSE	Hs.584901	GO:0000132 // GO:0007186 // GO:0008277 // GO:0060487	establishment of mitotic spindle orientation // G-protein coupled receptor signaling pathway // regulation of G-protein coupled receptor protein signaling pathway // lung epithelial cell differentiation	GO:0005634 // GO:0005730 // GO:0005737 // GO:0005938 // GO:0045177	nucleus // nucleolus // cytoplasm // cell cortex // apical part of cell	GO:0005092 // GO:0005515 // GO:0042802	GDP-dissociation inhibitor activity // protein binding // identical protein binding	---	---	16668079
16668102	0.39912	1.03745	ENST00000338272	TMEM167B	transmembrane protein 167B	1p13.3	ENST00000338272	ENSEMBL	cdna:known chromosome:GRCh37:1:109633357:109639556:1 gene:ENSG00000215717 gene_biotype:protein_coding transcript_biotype:protein_coding	FALSE	Hs.82933	---	---	GO:0000139 // GO:0016021	Golgi membrane // integral to membrane	---	---	---	---	16668102
16668109	0.561224	0.976247	NR_003023	SCARNA2	small Cajal body-specific RNA 2	1q13.1	NR_003023	RefSeq	Homo sapiens small Cajal body-specific RNA 2 (SCARNA2), guide RNA.	FALSE	Hs.550815	---	---	---	---	---	---	---	---	16668109
16668111	0.1736	0.625531	NM_020775	KIAA1324	KIAA1324	1p13.3	NM_020775	RefSeq	Homo sapiens KIAA1324 (KIAA1324), transcript variant 1, mRNA.	FALSE	Hs.708190	GO:0016236 // GO:0042981 // GO:0044090 // GO:2000786	macroautophagy // regulation of apoptotic process // positive regulation of vacuole organization // positive regulation of autophagic vacuole assembly	GO:0005764 // GO:0005770 // GO:0005802 // GO:0005887	lysosome // late endosome // trans-Golgi network // integral to plasma membrane	GO:0003674	molecular_function	---	---	16668111
16668147	0.0303283	0.857115	---	---	---	---	TCONS_00001091-XLOC_000336	Rinn lincRNA	linc-SARS chr1:+:109754801-109756393	FALSE	---	---	---	---	---	---	---	---	---	16668147
16668150	0.845097	0.989615	NM_006513	SARS	seryl-tRNA synthetase	1p13.3	NM_006513	RefSeq	Homo sapiens seryl-tRNA synthetase (SARS), transcript variant 1, mRNA.	FALSE	Hs.531176	GO:0006412 // GO:0006418 // GO:0006434 // GO:0008033 // GO:0010467 // GO:0097056	translation // tRNA aminoacylation for protein translation // seryl-tRNA aminoacylation // tRNA processing // gene expression // selenocysteinyl-tRNA(Sec) biosynthetic process	GO:0005737 // GO:0005739 // GO:0005829	cytoplasm // mitochondrion // cytosol	GO:0003723 // GO:0004828 // GO:0005524	RNA binding // serine-tRNA ligase activity // ATP binding	---	---	16668150
16668170	0.0857203	0.934482	NM_001408	CELSR2	cadherin, EGF LAG seven-pass G-type receptor 2 (flamingo homolog, Drosophila)	1p21	NM_001408	RefSeq	Homo sapiens cadherin, EGF LAG seven-pass G-type receptor 2 (flamingo homolog, Drosophila) (CELSR2), mRNA.	FALSE	Hs.57652	GO:0001764 // GO:0006355 // GO:0007156 // GO:0007186 // GO:0007218 // GO:0007283 // GO:0016055 // GO:0021999 // GO:0022407 // GO:0048813	neuron migration // regulation of transcription, DNA-dependent // homophilic cell adhesion // G-protein coupled receptor signaling pathway // neuropeptide signaling pathway // spermatogenesis // Wnt receptor signaling pathway // neural plate anterior/posterior regionalization // regulation of cell-cell adhesion // dendrite morphogenesis	GO:0005737 // GO:0005886 // GO:0016021	cytoplasm // plasma membrane // integral to membrane	GO:0004930 // GO:0005509	G-protein coupled receptor activity // calcium ion binding	GenMAPP	GPCRDB_Other	16668170
16668217	0.993323	1.00374	---	---	---	---	AL833149	GenBank	Homo sapiens mRNA; cDNA DKFZp313H0240 (from clone DKFZp313H0240).	FALSE	---	---	---	---	---	---	---	---	---	16668217
16668220	0.00545996	0.877728	NM_001040709	SYPL2	synaptophysin-like 2	1p13.3	NM_001040709	RefSeq	Homo sapiens synaptophysin-like 2 (SYPL2), mRNA.	FALSE	Hs.528366	GO:0006874	cellular calcium ion homeostasis	GO:0008021 // GO:0016021	synaptic vesicle // integral to membrane	GO:0005215	transporter activity	---	---	16668220
16668229	0.612923	0.978512	NM_153340	ATXN7L2	ataxin 7-like 2	1p13.3	NM_153340	RefSeq	Homo sapiens ataxin 7-like 2 (ATXN7L2), mRNA.	FALSE	Hs.118248	---	---	---	---	---	---	---	---	16668229
16668250	0.524577	0.967454	NM_001134404	CYB561D1	cytochrome b-561 domain containing 1	1p13.3	NM_001134404	RefSeq	Homo sapiens cytochrome b-561 domain containing 1 (CYB561D1), transcript variant 5, mRNA.	FALSE	Hs.514682	GO:0006810 // GO:0022900	transport // electron transport chain	GO:0016021	integral to membrane	GO:0046872	metal ion binding	---	---	16668250
16668260	0.148124	0.913146	ENST00000527748	GPR61	G protein-coupled receptor 61	1p13.3	ENST00000527748	ENSEMBL	cdna:known chromosome:GRCh37:1:110082494:110089882:1 gene:ENSG00000156097 gene_biotype:protein_coding transcript_biotype:protein_coding	FALSE	Hs.709782	GO:0008150	biological_process	GO:0005575 // GO:0005886 // GO:0016021	cellular_component // plasma membrane // integral to membrane	GO:0004930	G-protein coupled receptor activity	---	---	16668260
16668272	0.854935	1.00667	NM_006496	GNAI3	guanine nucleotide binding protein (G protein), alpha inhibiting activity polypeptide 3	1p13	NM_006496	RefSeq	Homo sapiens guanine nucleotide binding protein (G protein), alpha inhibiting activity polypeptide 3 (GNAI3), mRNA.	FALSE	Hs.73799	GO:0006184 // GO:0006184 // GO:0006810 // GO:0006906 // GO:0007049 // GO:0007165 // GO:0007193 // GO:0007194 // GO:0007268 // GO:0007596 // GO:0030168 // GO:0050805 // GO:0051301	GTP catabolic process // GTP catabolic process // transport // vesicle fusion // cell cycle // signal transduction // adenylate cyclase-inhibiting G-protein coupled receptor signaling pathway // negative regulation of adenylate cyclase activity // synaptic transmission // blood coagulation // platelet activation // negative regulation of synaptic transmission // cell division	GO:0005624 // GO:0005737 // GO:0005794 // GO:0005813 // GO:0005834 // GO:0005886 // GO:0005886 // GO:0030496 // GO:0031234 // GO:0042588 // GO:0045121	membrane fraction // cytoplasm // Golgi apparatus // centrosome // heterotrimeric G-protein complex // plasma membrane // plasma membrane // midbody // extrinsic to internal side of plasma membrane // zymogen granule // membrane raft	GO:0003924 // GO:0004871 // GO:0005525 // GO:0031683 // GO:0031821 // GO:0046872	GTPase activity // signal transducer activity // GTP binding // G-protein beta/gamma-subunit complex binding // G-protein coupled serotonin receptor binding // metal ion binding	---	---	16668272
16668283	0.122439	1.12225	---	---	---	---	TCONS_00000270-XLOC_000337	Rinn lincRNA	linc-AMPD2 chr1:+:110138846-110140403	FALSE	---	---	---	---	---	---	---	---	---	16668283
16668286	0.639084	0.966382	NR_029583	MIR197	microRNA 197	1p13.3	NR_029583	RefSeq	Homo sapiens microRNA 197 (MIR197), microRNA.	FALSE	---	---	---	---	---	---	---	---	---	16668286
16668288	0.632775	0.969793	NM_004037	AMPD2	adenosine monophosphate deaminase 2	1p13.3	NM_004037	RefSeq	Homo sapiens adenosine monophosphate deaminase 2 (AMPD2), transcript variant 1, mRNA.	FALSE	Hs.82927	GO:0006144 // GO:0006163 // GO:0032264 // GO:0043101 // GO:0044281 // GO:0055086	purine base metabolic process // purine nucleotide metabolic process // IMP salvage // purine-containing compound salvage // small molecule metabolic process // nucleobase-containing small molecule metabolic process	GO:0005575 // GO:0005829	cellular_component // cytosol	GO:0003876 // GO:0046872	AMP deaminase activity // metal ion binding	---	---	16668288
16668333	0.136386	0.877127	NM_000850	GSTM4	glutathione S-transferase mu 4	1p13.3	NM_000850	RefSeq	Homo sapiens glutathione S-transferase mu 4 (GSTM4), transcript variant 1, mRNA.	FALSE	Hs.348387	GO:0006805 // GO:0018916 // GO:0042178 // GO:0044281	xenobiotic metabolic process // nitrobenzene metabolic process // xenobiotic catabolic process // small molecule metabolic process	GO:0005789	endoplasmic reticulum membrane	GO:0004364	glutathione transferase activity	---	---	16668333
16668355	0.137978	0.884617	NM_000848	GSTM2	glutathione S-transferase mu 2 (muscle)	1p13.3	NM_000848	RefSeq	Homo sapiens glutathione S-transferase mu 2 (muscle) (GSTM2), transcript variant 1, mRNA.	FALSE	Hs.279837	GO:0006749 // GO:0042178	glutathione metabolic process // xenobiotic catabolic process	GO:0005737	cytoplasm	GO:0004364	glutathione transferase activity	---	---	16668355
16668375	0.887717	1.00463	NM_000561	GSTM1	glutathione S-transferase mu 1	1p13.3	NM_000561	RefSeq	Homo sapiens glutathione S-transferase mu 1 (GSTM1), transcript variant 1, mRNA.	FALSE	Hs.301961	GO:0006805 // GO:0044281	xenobiotic metabolic process // small molecule metabolic process	GO:0005829	cytosol	GO:0004364	glutathione transferase activity	---	---	16668375
16668397	0.608969	0.938858	NM_000851	GSTM5	glutathione S-transferase mu 5	1p13.3	NM_000851	RefSeq	Homo sapiens glutathione S-transferase mu 5 (GSTM5), mRNA.	FALSE	Hs.75652	GO:0006805 // GO:0044281	xenobiotic metabolic process // small molecule metabolic process	GO:0005789	endoplasmic reticulum membrane	GO:0004364	glutathione transferase activity	---	---	16668397
16668415	0.21215	0.918669	---	---	---	---	TCONS_00000271-XLOC_000339	Rinn lincRNA	linc-CSF1 chr1:+:110370976-110414058	FALSE	---	---	---	---	---	---	---	---	---	16668415
16668420	0.2719	0.907231	ENST00000329608	CSF1	colony stimulating factor 1 (macrophage)	1p21-p13	ENST00000329608	ENSEMBL	cdna:known chromosome:GRCh37:1:110453255:110473614:1 gene:ENSG00000184371 gene_biotype:protein_coding transcript_biotype:protein_coding	FALSE	Hs.173894	GO:0001503 // GO:0001954 // GO:0003006 // GO:0006954 // GO:0008283 // GO:0008284 // GO:0008284 // GO:0010628 // GO:0010743 // GO:0010744 // GO:0030097 // GO:0030154 // GO:0030225 // GO:0030278 // GO:0030316 // GO:0030335 // GO:0032270 // GO:0032946 // GO:0040018 // GO:0042117 // GO:0042476 // GO:0042488 // GO:0045087 // GO:0045651 // GO:0045657 // GO:0045672 // GO:0045860 // GO:0046579 // GO:0048…	ossification // positive regulation of cell-matrix adhesion // developmental process involved in reproduction // inflammatory response // cell proliferation // positive regulation of cell proliferation // positive regulation of cell proliferation // positive regulation of gene expression // regulation of macrophage derived foam cell differentiation // positive regulation of macrophage derived foa…	GO:0005615 // GO:0005886 // GO:0016020 // GO:0016021 // GO:0043235 // GO:0048471	extracellular space // plasma membrane // membrane // integral to membrane // receptor complex // perinuclear region of cytoplasm	GO:0005125 // GO:0005157 // GO:0005157 // GO:0008083 // GO:0008083 // GO:0042803	cytokine activity // macrophage colony-stimulating factor receptor binding // macrophage colony-stimulating factor receptor binding // growth factor activity // growth factor activity // protein homodimerization activity	---	---	16668420
[truncated: 43,632 more rows]
