# Supplementary material for: ZFYVE28 mediates insulin resistance by promoting phosphorylated insulin receptor degradation via increasing late endosomes production
Source: Nat Commun. 2023 Oct 26;14:6833. doi: 10.1038/s41467-023-42657-w (PMC10603069; doi:10.1038/s41467-023-42657-w)
Supplement: Supplementary file 7 — Source Data [file 41467_2023_42657_MOESM7_ESM.xlsx]

## Sheet: Fig. 1
	a								c			e			f				j							k, o				n, r
									Normal	Obese-IR		Normal	MetS (IR)													Serum Insulin (uIU/ml)				ND	HFD-4w	HFD-12w
									1.22	0.65		1.22	1.54053													ND	HFD-4w	HFD-12w		0.94598	0.21429	1.70246
									1.22	1.24		1.22	0.721079													9.73	19.87	24.59		0.95327	0.2515	1.8625
									1.09	0.98		1.09	0.832928													11.98	16.25	24.94		1.10075	0.63436	2.10112
									0.52	0.33		0.52	0.71732													10.84	22.23	36.07			0.6507	2.18822
									0.79	1.26		0.79	1.29958														21.94	39.27			0.71161	2.73326
									0.24	0.91		0.24	1.5757														28.19	21.68			0.10247	1.67706
									1.32	0.14		1.32	3.92235														22.32	37.97
									0.52	0.71		0.52	1.95622
									1.02	1.01		1.02	2.3276		g, h
									0.97	0.7		0.97	1.16928		Weight /g
									0.84	1.37		0.84	1.04424		ND	HFD-4w	HFD-12w
									1.5	0.67		1.5	1.06227		26.64	30.82	33.12		l, p
									0.7	0.38		0.7	1.25356		25.15	29.77	30.77		GTT	Blood glucose (mmol/L)
									1.13	0.66		1.13	1.76821		26.9	29.84	35.94		Time (min)	ND			HFD-4w						HFD-12w
									1.1	1.1		1.1	0.351085			33.78	32.98		0	5.9	5.3	6.1	5.72	6.36	5.4	6.32	4.9	5.12	10.86	9.78	9.95	8.46	12.61	7.07
									0.72	0.66		0.72	0.402978			29.58	29.98		15	17	15.8	17.9	16.43	17.12	16.48	14.4	17.28	18.72	19.23	18.21	16.74	17.55	18.85	17.21
	b								1.45	0.66		1.45	1.54764			28.96	34.56		30	16.5	15.3	16.5	16.36	16.56	16.12	15.64	15.28	17.92	20.26	19.86	19.61	17.14	21.98	20.56
	The source data for Figure 1b are provided in the Supplementary Data 1 file.								1.07	0.36		1.07	0.175256						60	12.7	12.9	12.1	13.6	12.88	13.28	12.92	12.72	14.88	17.97	15.34	20.95	19.29	17.93	15.81
	d								1.08	0.66		1.08	0.74099						90	9.2	8.6	8.8	10.64	8.44	8.32	9.72	8.04	9.76	12.23	10.21	12.89	15.48	14.36	10.03
	The source data for Figure 1d are provided in the Supplementary Data 2 file.								1.02	0.73		1.02	1.36866		i				120	8.2	7.8	7.5	7.28	6.48	7.32	6.08	7.48	7.32	10.93	10.73	12.33	9.47	12.61	9.69
									0.72	1		0.72	1.31008						150	8	6.3	6.7	6.2	6.52	5.88	6.12	7.88	6.48	9.34	9.16	10.56	8.83	10.31	8.4
									0.28	0.76		0.28	1.35401						180	6.9	5.8	5.9	5.76	6.56	4.44	5.32	7.04	5.88	11.09	9.92	9.89	6.31	10.19	8.51
									1.24	0.33		1.24	1.48397
									1.05	1.22		1.05	1.33503						m, q
									0.67	0.36		0.67	1.23549						ITT	Blood glucose (mmol/L)
									0.77	0.87		0.77	1.30764						Time (min)	ND			HFD-4w						HFD-12w
									1.66	1.14		1.66	1.08024						0	7.7	9.4	8.7	8.6	9.2	10.2	8.1	9.7	8.1	13.5	11.3	9.4	12.3	10.8	9.3
									0.96	0.54		0.96	1.36692						15	6.9	5.4	5.9	6.6	6.1	6.5	6	5.8	5.6	10.8	9.6	8.1	9.2	8.5	8.9
									0.74	0.51		0.74	1.2309						30	6.2	5.2	5.4	5.4	5.7	6.4	5.2	6.2	6.7	9	8.2	7.9	7.5	6.3	8.7
									1.12	0.84		1.12	1.07101						60	3.7	4.4	4.8	4.8	4.5	5.4	4.7	3.2	4.1	7.8	5.8	6.9	7.4	4.8	5.4
									0.81	0.87		0.81	0.323583						90	4.7	5.4	4.4	4.2	4.8	5.1	3.9	4.1	5.3	7.3	5.8	6	8.9	3.3	6.7
									0.81	1.34		0.81	1.43614						120	5.5	8.5	5.6	5.8	7.3	7.3	6.7	8.4	7.9	8.7	7.4	6.7	8.4	4	6.4
									0.91	0.17		0.91	3.46292						150	6.9	8.4	5.4	6.6	8.9	7.7	6	5.6	8.1	9.7	8.1	8.9	9.1	8.6	8.5
									1.12	0.49		1.12	0.464205						180	8.3	8.9	6.9	7.9	8.7	7.6	8.3	7.4	8.7	10.5	9.5	9.8	10.1	8.9	9
									1	1.4		1	0.248164
									0.77	1.17		0.77	0.350615						s, u										t, v
									0.82	0.74		0.82	0.347678						ND	HFD-4w									ND	HFD-12w
									0.64	0.66		0.64	0.169012						0.818767	0.522569									0.918744	2.30442
									0.23	0.47		0.23	1.04003						1.12988	0.379509									1.34191	2.24971
									1.58	0.75		1.58	1.02941						1.05136	0.377791									0.739349	2.32668
									1.24	1.33		1.24	1.18588							0.217245										1.92131
									0.92	0.67		0.92	1.16926							0.161748										2.90933
									0.97	0.24		0.97	1.15766							0.16945										2.8995
									1.41	0.8		1.41	1.1081
									0.57	1.12		0.57	0.670105
									1.12	0.16		1.12	0.991507
									0.92	0.9		0.92	1.07529
									1.2	0.64		1.2	1.13177
									2.1	1.36		2.1	1.14341
									0.89	1.18		0.89	1.18297
									1.07	0.62		1.07	1.47206
									0.67	2.03		0.67	1.18629
									1.15	1.1		1.15	1.15364
									0.64	0.76		0.64	1.26853
									1.34	1.01		1.34	1.17158
									0.82	0.99		0.82	1.30682
									1	0.38		1	1.26464
									1.17	0.67		1.17	1.16778
									1	0.85		1	1.04898
									1.2	1.52		1.2	1.26877
									0.81	0.39		0.81	1.35929
									1.34	1.16		1.34	1.30877
									1.88	0.7		1.88	1.367
									1.12	0.78		1.12	1.25441
									0.89	0.63		0.89	1.04328
									0.84	1.29		0.84	0.288476
									0.91	1.44		0.91	0.38954
									1.39	0.97		1.39	1.87611
									0.63	0.88		0.63	2.76021
									0.48	1.78		0.48	2.71343
									1.19	1.06		1.19	1.86609
									0.91	1.14		0.91	1.50988
									0.88	1.54		0.88	1.42453
									0.65	0.54		0.65	1.69654
									0.54	0.84		0.54	1.81362
									1.43	0.8		1.43	1.05016
									1.14	0.68		1.14	1.70665
									0.88	0.64		0.88	1.14362
									0.51	0.62		0.51	1.16766
									0.8	0.57		0.8	2.22198
									1.42	0.45		1.42	2.36732
									0.78	1.2		0.78	0.216671
									0.97	0.63		0.97	0.624975
									0.58	1.27		0.58	0.797922
									1.26	0.61		1.26	2.10926
									1.52	1.33		1.52	0.332022
									0.84	0.77		0.84	3.96769

## Sheet: Fig. 2
	a										d
																		PA	-	-	-	+	+	+
																		Insulin	-	+	-	-	+	-
																		KRA-533	-	-	+	+	-	-
																	e		1.18378	0.81622	0.423324	0.975343	1.65695	1.58903
																			1.07361	0.581941	0.781387	0.998632	1.47495	1.62098
	b, c																		0.993782	0.689488	0.589473	1.04829	1.53043	1.56898
	Saline	Insulin
	1.31576	0.592742															f		1.02738	1.52478	1.99478	1.19197	0.803718	0.812168
	0.846814	0.693904																	0.948477	1.25157	1.35197	1.08427	0.726197	0.789672
	0.837428	0.599241																	0.994284	1.20031	1.62465	1.07325	0.829031	0.774872
		0.661392
		0.856123
		0.529148
	g	Insulin	+	+	+	+					i				j
		PA	-	+	-	+
		KRA-533	-	-	+	+
			0.975898	0.630073	2.96439	1.19297														ND			HFD-4w
			1.04867	0.620743	2.86861	1.16436													k	0.977844	1.08834	0.953814	1.98763	2.06486	1.69183
			0.918675	0.623853	2.89473	1.27756													l	1.20474	0.872119	0.890405	1.84542	1.73825	1.92299
			1.05676	0.577826	2.55575	1.14072													m	0.901999	0.942713	1.05529	2.86068	2.93163	2.47489
	h
																				ND			HFD-12w
																			n	0.981208	1.08364	0.975154	0.889029	0.892977	0.799483
																			o	1.1705	1.17718	0.85232	0.566353	0.544313	0.606517
																			p	1.10023	1.14356	0.88418	0.360068	0.349501	0.307806
	q												v
							Insulin	-	+	-	-	-
							KRA-533	-	-	+	-	-
							Pan-RAS-IN-1	-	-	-	+	-
							PD98059	-	-	-	-	+
						r		1.05575	0.700348	0.45993	1.63066	1.78746
								1.02439	0.585366	0.38676	1.69338	1.67247
								0.919861	0.554007	0.334495	1.76655	1.73519
						s		1.09574	1.39362	1.55319	0.56383	0.585106
								0.925532	1.47872	1.47872	0.659574	0.5
								0.978723	1.52128	1.61702	0.606383	0.553191
						t		1.07819	0.90825	0.468967	1.10998	1.30899
								0.985248	1.0345	0.398122	1.07335	1.14376
								0.936559	0.954038	0.322048	1.24101	1.02174
						u		1.10934	1.14001	1.56041	0.860894	0.965389
								0.949765	0.948869	1.69442	0.875445	0.956872
								0.940892	0.964549	1.56765	0.969797	0.863869

## Sheet: Fig. 3
	a,b, c, d
	Data are available at GSE245301.
	e					g	ND	HFD-4w		n, o								r
							0.947075	0.636289			IgG	Anti-Rbp-Jκ
							1.09972	0.624399			1	6.07146
							1.08953	0.722625			1	5.27754
											1	3.55884
																		s	PA	-	-	-	+	+	+
	f					h	ND	HFD-12w		p, q									Insulin	-	+	-	-	+	-
							0.876766	1.42513			Empty vector	NOTCH1							KRA-533	-	-	+	+	-	-
							0.935671	1.90035			0.992647	5.48713								1.15899	0.588602	0.514477	0.795751	1.43195	1.44118
							1.14756	1.5146			1.13051	6.36949								1.01735	0.559329	0.438632	0.842267	1.24139	1.39021
											0.845588	5.00919								0.82365	0.546124	0.498729	0.909194	1.35907	1.50768
											1.09375	5.70772
											0.9375	7.10294						t
	i		Vehicle						Insulin
		HES1	0.883933	1.48512	1.02654	0.856712	0.832031	0.915659	0.788782	0.760573	0.76433	0.615606	0.658147	0.675107
		HEY1	0.962408	1.41941	0.915367	0.893119	0.896068	0.913625	0.518009	0.433135	0.433152	0.431773	0.433006	0.426643											Insulin	-	+	-	-	-
		ZFYVE28	0.922157	1.51574	0.953671	0.833125	0.89657	0.878733	0.488023	0.503472	0.495137	0.45792	0.470942	0.478683											KRA-533	-	-	+	-	-
																									Pan-RAS-IN-1	-	-	-	+	-
	j		non-insulin				insulin																		PD98059	-	-	-	-	+
		0	118.288	87.5381	93.1918	100.982	106.734	88.1791	109.041	96.0456
		4	65.9659	58.0931	77.7051	61.7521	61.6069	68.4416	48.6355	64.5742								v						u		1.10989	0.351648	0.318681	1.83516	1.78022
		8	51.4269	51.0243	64.9196	71.2251	51.3369	48.521	42.9301	39.2687																0.868132	0.406593	0.340659	1.73626	1.85714
																										1.02198	0.32967	0.263736	1.89011	1.76923
	k								l
											Empty vector			NOTCH1-oe										w		1.09768	0.866237	0.320877	1.11968	1.21998
										HES1	0.986194	0.990291	1.02351	1.85808	1.69665	2.01988										0.912977	0.923936	0.319366	1.06406	1.08213
										HEY1	1.05211	1.08811	0.859781	1.77919	1.34095	1.71802										0.98934	0.979043	0.263075	1.23221	1.10949
										ZFYVE28	0.950045	1.08465	0.96531	1.80316	1.75826	1.72816
									m
											shCtrl			sh-Notch1
										HES1	1.00819	0.959067	1.03274	0.402281	0.483257	0.378152
										HEY1	1.07132	1.03762	0.851061	0.378252	0.475553	0.445693
		0	10-8	10-7	10-6	5*10-6	10-5			ZFYVE28	0.915945	1.10848	0.95557	0.367772	0.447234	0.394776
		1.03278	1.02295	0.825735	0.436391	0.336063	0.239342
		0.993439	0.904915	0.785899	0.327866	0.449342	0.359998
		0.973767	0.944259	0.745079	0.358194	0.398194	0.201638

## Sheet: Fig. 4
	a
														d
	b		WT					KO-Zfyve28-/-
		Heart	0.85787	1.10696	0.88111	1.19965	0.95441	0.00044132	0.000467643	0.000552756	0.000138776	0.000327904
		Lung	0.95018	1.07871	0.50548	1.05657	1.40906	0	0.0380725	0	0	0.000876726
		Liver	0.91064	1.0292	0.71508	1.38582	1.06134	0.0110806	0	0	0.0176021	0
		Fat	1.05736	1.16807	0.68432	0.51616	1.57409	0	0	0	0.0133606	0.00286184
		Muscle	1.47008	0.72769	1.4192	0.64145	0.74158	0	0.0002131	3.123e-06	0	0.0002891
	c
														e		WT			KO
															30	1.00006	1.02933	0.970669	0.947856	0.995518	1.00448
															60	0.861905	0.879812	0.958116	0.983338	0.990179	0.996363
															90	0.712952	0.778524	0.772529	1.37079	1.47	1.44
														f		WT			KO
															30	1	1.00109	0.998909	0.626231	0.959529	1.04047
															60	0.770276	0.80944	0.834947	0.798873	1.00703	1.11987
															90	0.573533	0.608918	0.637565	1.00433	1.01136	1.04391
															l
	g	weight /g			j					k
		WT-HFD	KO-HFD
		31.3	29.63
		31.54	26.78
		29.9	26.72
		30.15	27.07
		29.84	25.74
	h	Time/min	WT+HFD					KO+HFD
	GTT	0	9.9	9.3	10.3	13.7	13.5	9.7	9.6	9.7	11.1	10.3
	Blood glucose (mmol/L)	15	20	23.8	23	22.1	17.9	20.1	20.1	18.3	18.4	19.2
		30	26.9	25.1	24.9	26	22.9	22	21.3	22.3	22.4	21
		60	23.2	22.6	20.3	21.2	21.3	16.9	18.4	17.4	15.6	15.4
		90	17.4	16.7	15	17.8	18.9	14.6	15.7	15.8	14.1	16.5
		120	16.7	15.5	18.1	14.3	17.2	12.8	12.1	14.5	14.9	14
		150	14.2	13.6	14.9	13.9	14.9	11.8	12.8	13.7	12.9	12.8
	i	Time/min	WT+HFD					KO+HFD
	ITT	0	9.5	13.3	12.4	13.3	10.1	12.3	9.6	12	11.6	12.1
	Blood glucose (mmol/L)	15	8.9	8.9	9.1	8.2	8.3	8.2	7.2	8.4	7.9	7.1
		30	7.2	6.8	7.7	5.9	6.4	5.3	5.2	4.9	4.8	4.2
		60	7.8	5.1	6.7	5.3	4.2	3.8	3.9	3.6	4.2	2.9
		90	5.3	4.6	4.1	3.8	4.1	3.6	4	4.5	4.3	3.5
		120	6.2	5.6	6.1	4.9	5.3	4	4.3	5	4.9	4.2
		150	7.1	6.3	7.01	5.6	5.5	5.1	4.9	6.1	5.2	5.1
																WT+HFD			KO+HFD
															m	0.92	1.23	1.14	1.96	1.98	1.98
															n	1.13	1.08	0.85	1.97	2.03	2.31
															o	0.97	0.99	1.13	1.98	1.67	1.53
															p	1.01	1.07	0.98	2.43	2.19	1.85

## Sheet: Fig. 5
	a													e				h
														weight /g	flox/flox+HFD	LKO+HFD
															29.9	29.06
															31.26	27.88
															37.72	28.92
															34.75	26.79
															32.82	27.79
	b
			flox/flox					LKO						f	Time (min)	flox/flox+HFD					LKO+HFD
		Heart	0.97857	1.0488	0.99223	0.98128	0.99913	0.81509	1.26683	1.05512	0.70451	1.36558		GTT	0	6.5	8.4	9	7.2	6.4	6.5	6.9	6.3	7.3	7.2
		Lung	1.01498	1.07939	0.9895	0.95806	0.95806	0.91456	0.98751	0.97628	0.97628	0.97628		Blood glucose (mmol/L)	15	16	18.6	21.4	20.8	21.4	14.9	18.5	16.3	19.5	16.1
		Liver	0.867	1.0674	1.31412	0.89181	0.85967	0	0	0	0	0			30	20.5	23.3	24.4	22.2	25.1	18	18.7	19.8	19.2	17.6
		Fat	1.03021	0.90245	0.87245	0.97145	0.8299	0.91868	0.94279	0.90418	0.74815	0.79815			60	22.4	18.9	25.9	18.3	23.1	15.5	14.1	15.6	14	13.8
		Muscle	1.36825	1.04367	0.9464	0.82084	0.82084	0.85695	1.15585	0.63706	0.51	0.58176			90	18.5	14.9	18.9	10.1	17.6	11.9	9.9	11	10.2	9.8
															120	13.4	10.1	14.5	8.1	12.6	8.7	9.6	8.4	7.9	8.6
	c				d										150	10.7	7.8	11.4	7.3	9.8	9.5	9.7	6.9	7.4	7.8
		flox/flox+HFD	LKO+HFD
	0	0	0											g	Time (min)	flox/flox+HFD					LKO+HFD
	2	219.562	213.218											ITT	0	12.3	14.3	11.3	9.7	11.8	8.9	11.9	10.9	10.4	8.9
	4	443.516	426.649											Blood glucose (mmol/L)	15	7.7	9	7.4	7.2	6.9	6.6	5.5	4.7	5.2	5.8
	6	667.918	637.945												30	6.4	5.4	5.1	6	5.2	5.1	5.2	4.4	4.3	4.6
	8	891.646	893.614												60	4.7	5.5	4.6	4.4	4.6	3.2	4	3.9	3.6	4.1
	10	1162.36	1131.36												90	5.2	5.9	5.4	4.6	3.9	3.1	3.6	3.1	3	4
	12	1378.39	1366.97												120	5.1	8.4	5.7	5.3	4.8	4.2	4.2	4.9	4.2	4.3
															150	7.5	11	6.8	7.9	6.6	4.4	5.2	6.1	6	5.2
	i
																flox/flox+HFD					LKO+HFD
														n	liver weight/g	1.296	1.305	1.519	1.407	1.391	1.023	1.018	1.055	1.107	1.105
														o	liver/body (g/g)	0.043344	0.041747	0.04027	0.040489	0.042383	0.035203	0.036514	0.03648	0.041321	0.039763
							flox/flox+HFD			LKO+HFD				p	heart weight/g	0.158	0.154	0.175	0.168	0.187	0.122	0.106	0.115	0.102	0.11
						j	1.191	0.828	0.812	1.381	1.423	1.452		q	heart/body (mg/g)	5.28428	4.92642	4.63945	4.83453	5.69775	4.19821	3.80201	3.97649	3.80739	3.95826
						k	0.988	1.028	0.985	2.329	2.374	1.857		r	Serum TG (mmol/L)	1.65464	1.45775	1.56311	1.69476	1.51182	1.19903	0.811403	0.503792	0.781583	0.780014
						l	0.996	1.012	1.009	1.978	1.919	1.995		s	Serum TC (mmol/L)	3.36909	3.70803	4.2944	3.28096	3.59957	3.17928	2.7556	2.50139	2.58613	3.2369
						m	1.192	0.938	0.918	1.986	1.864	1.821		t	liver TG (umol/g)	13.7295	16.2014	17.5574	15.3115	11.4413	10.5231	10.283	10.3254	9.89701	11.4482
														u	liver TC (umol/g)	5.66774	5.57036	5.58983	6.09623	6.0378	5.51192	5.08344	4.47966	4.6939	5.25873
														v	heart TG (umol/g)	18.9782	15.6151	16.8605	21.865	17.048	9.60683	10.6951	12.778	11.9894	11.9956
														w	heart TC (umol/g)	3.87977	3.4357	3.59931	3.83303	3.24872	3.08512	3.2721	3.08512	3.55256	3.10849
														y	relative blood perfusion	0.990954	1.04991	0.940464	1.02	0.998675	1.15943	1.22188	1.24014	1.31592	1.35113
														z	SBP (mmHg)	116	111	117	114	124	100	100	100	99	114
															DBP (mmHg)	107	90	98	95	97	82	88	84	81	99
														x

## Sheet: Fig. 6
	a				b										c
		Empty vector	ZFYVE28														Empty vector			ZFYVE28
		1.07541	99.3447													0	0.078	0.082	0.071	0.071	0.096	0.085
		0.913222	91.132													5	1	1	1	0.91	0.885	0.831
		1.01137	113.792													10	0.932	0.974	0.901	0.86	0.746	0.821
																30	0.844	0.75	0.896	0.67	0.614	0.612
																60	0.627	0.666	0.73	0.49	0.585	0.52
																120	0.421	0.479	0.33	0.23	0.329	0.17
	d	control	ZFYVE28-si		e										f		control			siRNA
		1.23715	0.351752													0	0.087	0.129	0.108	0.071	0.148	0.15
		0.994664	0.393078													5	1	1	1	0.983	1.091	1.098
		1.20178	0.206597													10	0.924	0.974	0.888	0.942	0.95	0.929
		0.949192	0.203217													30	0.623	0.715	0.672	0.914	0.87	0.861
		1.3402	0.486077													60	0.415	0.591	0.366	0.825	0.846	0.756
		0.947948	0.45586													120	0.237	0.353	0.195	0.701	0.807	0.631
		0.93602	0.268253
	g				h										i		Empty vector			ZFYVE28-ΔFYVE
																0	0.066	0.104	0.115	0.066	0.105	0.091
																5	1	1	1	0.94	0.994	0.983
																10	0.962	0.883	0.998	0.928	0.893	0.957
																30	0.851	0.796	0.874	0.863	0.787	0.815
																60	0.477	0.332	0.528	0.488	0.537	0.328
																120	0.27	0.218	0.199	0.242	0.279	0.171
	j								k	0.1	0.5	1	2	3	4	5	6
										0.94761	0.976756	0.93636	0.885303	0.791572	0.585681	0.444793	0.424911
										1.03309	0.948529	0.958621	0.838327	0.771351	0.525932	0.410786	0.381782
										1.0193	1.01905	0.937224	0.819145	0.718125	0.56696	0.462294	0.368566
	l								m		Empty vector			ZFYVE28
										0	1	1	1	1	0.98	1.01
										1	0.97	0.96	0.98	0.97	0.97	0.98
										2	0.95	0.87	0.89	0.71	0.83	0.74
										4	0.63	0.62	0.54	0.52	0.47	0.45
										8	0.45	0.49	0.42	0.18	0.25	0.19
										12	0.19	0.23	0.16	0.13	0.1	0.09
	n
									o		Empty vector			ZFYVE28				p		Empty vector			ZFYVE28
										0	0.0704996	0.0805998	0.0703999	0.0705003	0.0804001	0.0804997			0	1	1	1	1.01907	0.980785	1.01361
										1	1	1	1	1.09665	0.979064	1.02037			1	1.01041	0.990765	0.980913	0.962717	0.989583	0.98026
										2	0.697394	0.649717	0.730291	0.54766	0.468047	0.461972			2	0.97848	0.970626	0.929927	0.671403	0.692404	0.607346
										4	0.381918	0.420142	0.460284	0.260484	0.259974	0.170043			4	0.79262	0.719918	0.639852	0.383367	0.419768	0.469707
										6	0.1799	0.190039	0.250148	0.139933	0.150085	0.167031			6	0.529667	0.420159	0.479896	0.189812	0.219815	0.150003
										8	0.148308	0.18002	0.192052	0.08999	0.096207	0.1098			8	0.358229	0.270261	0.320317	0.142429	0.229847	0.189849

## Sheet: Fig. 7
	a										d		ZFYVE-ΔFYVE						ZFYVE28
												RAB11/EEA1	1.20619	1.2318	0.674066	1.17075	1.10001	0.617176	0.278285	0.159992	0.576292	0.121252	0.158215	0.094841
												RAB7/EEA1	0.445043	1.06361	1.54582	0.887995	1.24818	0.809331	3.58843	2.41246	2.09257	3.26551	3.2843	4.64538
											e								f
	b
											g								h
	c										i	GFP					Zfyve28
												1.49595	0.90991	0.742587	0.774782	1.07677	3.06807	2.36903	3.06678	1.46311	3.28497
											j	GFP					Zfyve28
												1.43277	0.852606	0.643302	0.861113	1.21021	0.685778	0.276921	0.324388	0.695444	0.376958
											k	flox/flox					LKO
												1.27615	0.613064	1.20066	1.15365	0.846482	0.498237	0.526681	0.290176	0.379236	0.349301
											l	flox/flox					LKO
												1.46551	0.927578	0.837151	0.786802	0.902958	2.75435	1.90346	2.50967	1.86629	1.97114

## Sheet: Fig. 8
	a									b		DMSO			Plinabulin
											pMem-5	1.10374	0.976579	0.996031	1.02975	0.975483	0.983599
											pMem-30	0.978439	1.02521	1.1038	0.932732	0.872192	0.940825
											oMem-5	0.056287	0.0468836	0.052397	0.231405	0.109124	0.263528
											oMem-30	0.178323	0.143807	0.165457	0.472604	0.320138	0.400686
	c	WT+HFD+DMSO					WT+HFD+Plinabulin
	body weight/g	33.6	34.1	31.6	32.1	34.9	33.7	34.9	32	32.6	34.5
	d
		Time/min	WT+HFD+DMSO					WT+HFD+Plinabulin
	GTT	0	10.9	11.5	10.8	9.8	9.7	10.5	10.6	11.3	10.7	9.5
	Blood glucose (mmol/L)	15	21.5	23	19.5	18.8	22.1	24.5	24.2	26.5	28.8	22.3
		30	24.1	23.2	18.4	21.7	23.8	26.2	22.3	28.8	29.3	26.9
		60	22.3	22.2	16.5	20.1	22.4	21.2	19.4	25.4	27.2	25.4
		90	20.3	17.3	15.5	13.9	19.3	17.6	18	20.2	22.1	17.2
		120	18.1	15.6	14.4	13.3	16.9	15	15.8	16.6	20.2	15.3
		150	15.1	14.3	13	11.9	14.3	15.1	15.9	12.3	16.3	11.1
	e
		Time/min	WT+HFD+DMSO					WT+HFD+Plinabulin
	ITT	0	9.3	9.6	8.2	11.8	10	8.9	8.2	10.5	9.9	8
	Blood glucose (mmol/L)	15	4.8	4.3	5	6.8	5.1	5.7	4.3	6.3	5.8	5.5
		30	4	3	4.1	5.4	3.1	4.6	3.7	5.9	3.6	3.4
		60	3.8	1.7	1.9	3.6	2.7	2.9	2.3	4.4	2.9	2.9
		90	2.8	1.6	1.7	3.3	2.3	4.7	3.1	4.8	4.3	2.2
		120	2.9	3.1	1.5	3.8	2.8	5.6	4.7	5	4.2	3.2
		150	4.6	3.8	3.6	4.9	3.9	5.3	5.4	6.3	4.9	3.7
	f	KO+HFD+DMSO					KO+HFD+Plinabulin
	body weight/g	27.8	28.2	30.6	29.8	32.2	28.2	31.9	32.7	31.6	32.5
	g
		Time/min	KO+HFD+DMSO					KO+HFD+Plinabulin
	GTT	0	11.9	10.5	10.6	8.8	9.3	8.4	9.7	11.1	10.7	9.9
	Blood glucose (mmol/L)	15	21	19.8	20.6	18.8	17.6	17.1	18.9	23.1	19.7	19.3
		30	22.1	21.5	23	19.3	17.5	25.3	24.1	26.4	24.5	20.8
		60	20.1	16.4	21.3	16.3	15.2	24.3	20.8	21.6	21.9	20.3
		90	16.5	13.5	15.6	13.1	12.9	19	17.2	20.3	18	14.3
		120	15.8	12.4	12.4	11.4	11	15.9	12.9	16.3	13.9	12.7
		150	13.3	10.1	10.2	9.1	9.7	13.8	9.8	11.4	9.7	10.2
	h
		Time/min	KO+HFD+DMSO					KO+HFD+Plinabulin
	ITT	0	9.7	11.4	12.5	11.8	11.7	8.1	9.9	11.2	12.3	11.4
	Blood glucose (mmol/L)	15	4.8	7.3	5.3	6.7	5.2	6	5.2	8.8	5.4	7.1
		30	2.7	4.8	4.3	4.2	3.6	4.7	4.1	5.8	3.9	5.1
		60	1.4	2.6	1.9	3.3	2.5	3.9	3.4	3.8	2.1	4.3
		90	0.7	1.7	2.6	2.5	2.7	4.5	2.3	4.1	3.6	2.9
		120	1.4	1.9	3.8	2.7	2.8	5.3	4.4	5.9	4.8	2.8
		150	2.5	2.6	3.7	4	3.8	6.5	4.9	6.2	4.6	3.7
	i	LKO+HFD+DMSO					LKO+HFD+Plinabulin
	body weight/g	31.8	30.5	30.2	27.5	32.1	34.1	31.9	29.6	29.8	31.4
	j
		Time (min)	LKO+HFD+DMSO					LKO+HFD+Plinabulin
	GTT	0	11.7	12.2	10.2	9.2	7.9	13.8	11	10.4	10.2	10.3
	Blood glucose (mmol/L)	15	20.2	24.2	17.1	18.4	18.5	22	20.9	18.2	19.8	20
		30	22.9	22.7	19.5	20.3	19.6	26.1	24.5	22.9	20.1	21.1
		60	18.1	19.3	14.8	18.2	14.7	24.3	22.6	19.1	18.7	19.3
		90	14.2	16	11.7	15.7	10.2	18.6	18.4	16.8	17.3	15.2
		120	11.9	14.3	10.5	13.3	11.5	17.2	16.7	15.9	12.5	13.7
		150	10.2	13.1	9.7	12.5	10.2	15.4	12.8	12.1	11.3	10.2
	k
		Time (min)	LKO+HFD+DMSO					LKO+HFD+Plinabulin
	ITT	0	11	12.4	10.9	10.3	7.8	10	12.1	8.6	8.8	9.4
	Blood glucose (mmol/L)	15	7.1	4.6	5.9	5.4	4.7	7.4	8.5	5.9	7	6.7
		30	5.4	4	4.8	3.8	3.4	7	5	4.5	4.3	4.6
		60	4.5	3.8	2.2	4	1.9	4.2	4.8	3.7	3.4	2.3
		90	3.9	3.7	1.7	2.9	2.3	5.8	5.1	3.2	4	4.5
		120	4.4	4.1	2.8	2.7	4.5	6.3	5.5	3.7	4.7	5.9
		150	5.2	4.8	2.9	3.9	5.2	6.6	6.9	4.7	5	7.1

## Sheet: Fig. S1
	a					b
		Normal	Obese-IS	IR										c	Normal	Obese-IS	IR
		1.33373	0.974947	1.42288											0.764423	0.915865	1.44952
		0.730141	1.48968	1.92865											0.814904	0.930288	2.08413
		0.936129	1.69959	2.23581											1.42067	1.37019	2.13462
			0.946884													0.692308
	d								e									f
	Heart	0.49692	1.09901	1.58657	0.396267	1.89226	0.89935											Heart	0.956656	1.12384	0.919504
	lung	2.77908	3.17419	1.88696	3.2942	3.88879	2.68183											lung	1.82972	1.63467	1.97833
	Brain	58.9535	65.5722	78.2219	70.7012	52.4741	56.6351											Brain	2.7678	3.01857	3.16718
	Kidney	1.89818	0.398711	2.19349	0.893592	3.57106	1.69301											Kidney	1.86687	1.91331	1.45542
	Spleen	3.07335	2.98774	1.89603	2.27958	2.77333	2.39939											Spleen	1.45325	1.88545	1.76254
	Fat	1.68711	1.78421	2.58103	0.695945	1.96112	1.29892											Fat	1.46749	1.36532	1.50464
	Liver	1.51144	0.965134	0.509177	2.69267	0.327192	0.693218											Liver	1.04025	0.956656	1.11455
	Muscle	0.299179	1.19505	1.28887	0.893038	1.496	0.699967											Muscle	0.705882	0.529412	0.640867
	g												h
			ND			HFD-4w									ND			HFD-12w
		Blood	1.0872	0.982183	0.97123	0.763128	0.692137	0.63212	0.701237	0.542172	0.412913			Blood	1.0872	0.982183	0.97123	1.14163	1.45621	1.29372	1.26318	1.47123	1.59214
		Heart	1.15337	1.01582	0.83081	1.24087	1.22626	0.97039	0.92865	0.81162	0.80485			Heart	1.15337	1.01582	0.83081	1.46772	1.41693	1.24758	1.09322	1.06871	0.96985
		Lung	0.97778	0.9831	1.03912	0.97964	1.03273	1.10419	1.11829	1.14894	1.36447			Lung	0.97778	0.9831	1.03912	1.04672	1.05923	1.14554	1.33431	1.40169	1.51449
		Brain	0.981671	0.92275	1.09558	0.680926	0.598938	1.04827	0.775145	0.802667	0.979992			Brain	0.981671	0.92275	1.09558	1.42866	0.87381	1.45099	1.24845	1.06018	1.48474
		Kidney	1.13377	0.964266	0.901966	1.06945	0.881966	0.863019	0.989585	0.83878	0.806805			Kidney	1.13377	0.964266	0.901966	1.65001	0.913123	1.19457	1.44189	1.10787	1.22235
		Spleen	1.02751	0.74292	1.22957	0.969221	0.679512	1.17648	0.89684	0.64624	1.09985			Spleen	1.02751	0.74292	1.22957	1.49537	0.703517	1.62845	1.30675	0.853564	1.66632
		Fat	0.94202	1.142	0.91597	0.91811	0.93365	1.21522	1.37885	1.38955	1.3656			Fat	0.94202	1.142	0.91597	1.98752	1.9693	1.71601	1.65135	1.64426	1.6438
		Liver	0.94598	0.95327	1.10075	0.10247	0.21429	0.2515	0.63436	0.6507	0.71161			Liver	0.94598	0.95327	1.10075	1.67706	1.70246	1.8625	2.10112	2.18822	2.73326
		Muscle	1.13965	0.98649	0.87386	1.29373	1.14886	0.96068	0.66024	0.64353	0.42485			Muscle	1.13965	0.98649	0.87386	0.85485	0.83779	1.42157	1.3377	0.68385	0.679
	i
										j
												ND			HFD-4w			HFD-12w
											Fat	1.59441	1.63636	1.68881	2.16084	1.63427	1.88112	2.39161	2.76923	2.33916
											Liver	1.08042	1.00699	0.912588	0.325175	0.230769	0.20979	2.19231	2.66434	2.28671
											Muscle	0.755245	0.63986	0.671329	0.828672	0.660839	0.902098	0.797203	0.807693	0.755245

## Sheet: Fig. S2
	a	0	10-8	10-7	10-6	5*10-6	10-5		b		Ctrl						Insulin
		0.921027	0.887328	1.00832	0.617074	0.601014	0.529834			HepG2	0.921027	1.08057	0.998402				0.617074	0.637308	0.686021
		1.08057	0.855213	0.783266	0.637308	0.61223	0.517256			HEK293	0.776554	1.23257	0.952036	1.03884			0.700801	0.727621	0.803239	0.700638
		0.998402	1.12514	0.7474	0.686021	0.606332	0.597202			Hela	0.922157	1.51574	0.953671	0.833125	0.89657	0.878733	0.488023	0.503472	0.495137	0.45792	0.470942	0.478683
	c								d	0	10-8	10-7	10-6	5*10-6	10-5
										0.93899	0.93899	0.851457	0.61273	0.329919	0.087533
										1.01856	0.867372	0.94456	0.54907	0.334217	0.175066
										1.04244	0.962862	0.779839	0.501325	0.294429	0.286471
	e	0				10uM				20uM
		1.1002	1.0114	0.9967	1.2109	0.9892	1.1435	0.8893	0.8972	1.0304	0.9975	0.9854	0.9544
	f	0				10uM				20uM
		1.0232	1.0314	0.9978	1.1209	1.4895	1.5489	1.5573	1.4956	1.5462	1.6231	1.5779	1.5743
	g								h
	i
									j	0			10			20
										0.988547	1.01145	0.9662	1.55092	1.77629	1.8544	2.24036	2.6833	1.9438
									k	0			10			20
										0.893511	1.10652	0.97434	0.719441	0.638771	0.61143	0.606346	0.707598	0.582137
										m	0			10			20
											1.05865	0.902918	1.03847	0.803088	0.624839	0.60898	0.345155	0.357698	0.323304
	l
										n	0			10			20
											1.15177	0.867189	0.981036	1.30972	1.31055	1.66244	1.28693	1.37432	1.69524
										p	0			10			20
											0.929445	1.16871	0.901838	2.19938	1.82208	1.81288	2.24539	2.46625	2.44785
										q	0			10			20
	o										0.971698	0.962264	1.06604	0.743396	0.745283	0.820755	0.528302	0.511	0.584906

[truncated: 7 more sheets: Fig. S3, Fig. S4, Fig. S5, Fig. S6, Fig. S7, Fig. S8, Fig. S9]
